# Supplementary material for: Shared genetics between breast cancer and predisposing diseases identifies novel breast cancer treatment candidates
Source: Hum Genomics. 2024 Nov 14;18:124. doi: 10.1186/s40246-024-00688-4 (PMC11562851; doi:10.1186/s40246-024-00688-4)
Supplement: Supplementary file 1 — Supplementary Material 1 [file 40246_2024_688_MOESM1_ESM.xlsx]

## Sheet: Sheet1
Supplementary Table 1: Positively correlated genomic loci between breast cancer and its predisposing diseases. For each locus, the coordinates (GRCh37) are provided as well as the LOGODetect statistics and the protein-coding genes positionally located within the locus.
NOTE: The LOGODetect_stat value is indicative of the direction of the correlation and not of the magnitude of the correlation.
Disease 1	Disease 2	Chromosome	Begin_pos_GRCh37	Stop_pos_GRCh37	LOGODetect_stat	LOGODetect_pvalue	LOGODetect_qvalue	Genes in locus (entrezID)
Breast cancer	Depression	9	98217581	98319969	2.46841	0.00139972	0.0259584	PTCH1 (5727)
Breast cancer	Depression	9	110879211	110940013	6.21257	0.00059988	0.0152969
Breast cancer	Depression	10	80832381	80907147	5.92997	0.00019996	0.00582741	ZMIZ1 (57178)
Breast cancer	Depression	10	123337335	123358170	9.7218	0.00019996	0.00582741	FGFR2 (2263)
Breast cancer	Depression	15	91404705	91431470	3.52217	0.00139972	0.0259584	FURIN (5045) | FES (2242)
Breast cancer	Depression	16	80641906	80651180	6.26825	0.00019996	0.00582741	CDYL2 (124359)
Breast cancer	Depression	19	18510925	18629830	3.90093	0.00019996	0.00582741	LRRC25 (126364) | SSBP4 (170463) | ISYNA1 (51477) | ELL (8178)
Breast cancer	high HDL	6	43756863	43765902	12.665	0.00019996	0.010148	VEGFA (7422)
Breast cancer	high HDL	7	72823777	73063515	12.3944	0.00019996	0.010148	FZD9 (8326) | BAZ1B (9031) | BCL7B (9275) | TBL2 (26608) | MLXIPL (51085)
Breast cancer	high HDL	7	130423972	130467272	17.9509	0.00019996	0.010148
Breast cancer	high HDL	9	107625803	107678916	20.6969	0.00019996	0.010148	ABCA1 (19)
Breast cancer	high HDL	18	57852948	57965193	6.45536	0.0009998	0.0405919
Breast cancer	high LDL	1	155033572	155205331	32.3788	0.00319936	0.036498	ADAM15 (8751) | EFNA4 (1945) | EFNA3 (1944) | EFNA1 (1942) | SLC50A1 (55974) | DPM3 (54344) | KRTCAP2 (200185) | TRIM46 (80128) | MUC1 (4582) | THBS3 (7059) | MTX1 (4580) | GBA (2629)
Breast cancer	high LDL	4	151062878	151490711	16.3572	0.00339932	0.036498	LRBA (987)
Breast cancer	high LDL	5	74331528	75041561	91.6656	0.00419916	0.0407918	GCNT4 (51301) | HMGCR (3156) | COL4A3BP (10087) | POLK (51426) | ANKDD1B (728780) | POC5 (134359)
Breast cancer	high LDL	6	130309561	130438612	41.2748	0.00079984	0.0180408	L3MBTL3 (84456)
Breast cancer	high LDL	8	59307275	59580354	40.6009	0.00079984	0.0180408	UBXN2B (137886) | CYP7A1 (1581) | SDCBP (6386) | NSMAF (8439)
Breast cancer	high LDL	8	116635942	116855813	30.0087	0.00059988	0.0180408	TRPS1 (7227)
Breast cancer	high LDL	9	22069144	22127879	28.7293	0.00259948	0.0353529
Breast cancer	high LDL	9	107625803	107678916	24.9857	0.00139972	0.0236786	ABCA1 (19)
Breast cancer	high LDL	11	1874292	2027064	39.9024	0.00059988	0.0180408	LSP1 (4046) | TNNT3 (7140) | MRPL23 (6150)
Breast cancer	high LDL	11	18489360	18690446	30.4214	0.0009998	0.0202959	LDHAL6A (160287) | TSG101 (7251) | UEVLD (55293) | SPTY2D1 (144108)
Breast cancer	high LDL	11	61535146	61621194	27.6639	0.00059988	0.0180408	MYRF (745) | TMEM258 (746) | FEN1 (2237) | FADS2 (9415)
Breast cancer	high LDL	15	74513228	75989884	25.6024	0.00319936	0.036498	STRA6 (64220) | CYP11A1 (1583) | SEMA7A (8482) | UBL7 (84993) | ARID3B (10620) | CLK3 (1198) | EDC3 (80153) | CYP1A1 (1543) | CYP1A2 (1544) | CSK (1445) | LMAN1L (79748) | CPLX3 (594855) | ULK3 (25989) | SCAMP2 (10066) | MPI (4351) | COX5A (9377) | RPP25 (54913) | SCAMP5 (192683) | PPCDC (60490) | C15orf39 (56905) | COMMD4 (54939) | MAN2C1 (4123) | SIN3A (25942) | PTPN9 (5780) | SNUPN (10073) | I…
Breast cancer	high LDL	15	91404705	91567985	30.684	0.00039992	0.0180408	FURIN (5045) | FES (2242) | MAN2A2 (4122) | UNC45A (55898) | HDDC3 (374659) | RCCD1 (91433) | PRC1 (9055) | VPS33B (26276)
Breast cancer	Prostate cancer	1	10486423	10652977	28.7396	0.00079984	0.0115977	PGD (5226) | CORT (1325) | DFFA (1676) | PEX14 (5195)
Breast cancer	Prostate cancer	2	121232003	121248104	21.5088	0.00039992	0.00811838
Breast cancer	Prostate cancer	3	141022610	141148158	22.751	0.00139972	0.0157857	ZBTB38 (253461)
Breast cancer	Prostate cancer	5	132368739	132459712	14.9153	0.00479904	0.0389682	ZCCHC10 (54819) | HSPA4 (3308)
Breast cancer	Prostate cancer	6	130334409	130438612	21.422	0.00019996	0.00579884	L3MBTL3 (84456)
Breast cancer	Prostate cancer	7	27488288	28263204	25.425	0.0059988	0.0437055	HIBADH (11112) | TAX1BP1 (8887) | JAZF1 (221895)
Breast cancer	Prostate cancer	8	23411245	23552300	29.2898	0.00159968	0.0170913	SLC25A37 (51312) | NKX3-1 (4824) | NKX2-6 (137814)
Breast cancer	Prostate cancer	9	21950452	21999800	23.6616	0.00059988	0.0110705	CDKN2A (1029) | CDKN2B (1030)
Breast cancer	Prostate cancer	10	114668036	115174367	19.4821	0.0009998	0.012685	TCF7L2 (6934)
Breast cancer	Prostate cancer	11	68910854	69015871	55.7992	0.00039992	0.00811838
Breast cancer	Prostate cancer	11	113600415	113887345	19.7143	0.00039992	0.00811838	ZW10 (9183) | CLDN25 (644672) | USP28 (57646) | HTR3B (9177) | HTR3A (3359)
Breast cancer	Prostate cancer	14	68991941	69072878	33.0142	0.00019996	0.00579884	RAD51B (5890)
Breast cancer	Prostate cancer	17	17511829	18043500	14.7442	0.00239952	0.0231954	RAI1 (10743) | SREBF1 (6720) | TOM1L2 (146691) | ATPAF2 (91647) | GID4 (79018) | DRG2 (1819) | MYO15A (51168)
Breast cancer	Prostate cancer	19	19330155	19802565	18.1402	0.00359928	0.0304439	NCAN (1463) | HAPLN4 (404037) | TM6SF2 (53345) | SUGP1 (57794) | MAU2 (23383) | GATAD2A (54815) | TSSK6 (83983) | NDUFA13 (51079) | YJEFN3 (374887) | CILP2 (148113) | PBX4 (80714) | LPAR2 (9170) | GMIP (51291) | ATP13A1 (57130)
Breast cancer	Prostate cancer	22	19729091	19797211	15.9735	0.00279944	0.0258312	TBX1 (6899) | GNB1L (54584)
Breast cancer	Schizophrenia	2	145139727	145206066	6.42147	0.00119976	0.0405919	ZEB2 (9839)
Breast cancer	Schizophrenia	5	16188405	16279612	5.78753	0.00079984	0.0405919	MARCH11 (441061)
Breast cancer	Schizophrenia	8	128270368	128401772	10.3568	0.0009998	0.0405919
Breast cancer	Schizophrenia	12	2287970	2420526	9.36779	0.00039992	0.0270612	CACNA1C (775)
Breast cancer	Schizophrenia	15	91409514	91428955	13.256	0.00019996	0.0202959	FURIN (5045) | FES (2242)
Breast cancer	Schizophrenia	19	18506666	18631631	6.35272	0.00159968	0.0458908	GDF15 (9518) | LRRC25 (126364) | SSBP4 (170463) | ISYNA1 (51477) | ELL (8178)
Breast cancer	Schizophrenia	19	19335083	19665581	12.8954	0.00019996	0.0202959	NCAN (1463) | HAPLN4 (404037) | TM6SF2 (53345) | SUGP1 (57794) | MAU2 (23383) | GATAD2A (54815) | TSSK6 (83983) | NDUFA13 (51079) | YJEFN3 (374887) | CILP2 (148113) | PBX4 (80714)
Breast cancer	Type 2 diabetes	1	120422965	120608422	2.73524	0.0019996	0.00925902	ADAM30 (11085) | NOTCH2 (4853)
Breast cancer	Type 2 diabetes	1	155074903	155277963	2.11805	0.00219956	0.00960624	EFNA1 (1942) | SLC50A1 (55974) | DPM3 (54344) | KRTCAP2 (200185) | TRIM46 (80128) | MUC1 (4582) | THBS3 (7059) | MTX1 (4580) | GBA (2629) | FAM189B (10712) | SCAMP3 (10067) | CLK2 (1196) | HCN3 (57657) | PKLR (5313) | FDPS (2224)
Breast cancer	Type 2 diabetes	2	25502769	25579280	2.61834	0.004999	0.0179131	DNMT3A (1788)
Breast cancer	Type 2 diabetes	2	60569512	60640807	2.64458	0.0029994	0.0116704
Breast cancer	Type 2 diabetes	2	121085135	121097024	1.56811	0.0103979	0.0328277	INHBB (3625)
Breast cancer	Type 2 diabetes	2	121310704	121552943	1.47888	0.00019996	0.00179095	GLI2 (2736)
Breast cancer	Type 2 diabetes	2	145227050	145258445	1.85192	0.00179964	0.00867099	ZEB2 (9839)
Breast cancer	Type 2 diabetes	3	71452836	71641696	2.6818	0.0009998	0.00552521	FOXP1 (27086)
Breast cancer	Type 2 diabetes	4	111110571	111120713	1.25165	0.0155969	0.0440612	ELOVL6 (79071)
Breast cancer	Type 2 diabetes	5	44629545	44947273	5.47612	0.0069986	0.0242693	MRPS30 (10884)
Breast cancer	Type 2 diabetes	5	158147676	158261475	2.08751	0.00219956	0.00960624	EBF1 (1879)
Breast cancer	Type 2 diabetes	6	20530303	20736186	5.46336	0.00019996	0.00179095	CDKAL1 (54901)
Breast cancer	Type 2 diabetes	6	130336553	130400442	2.26217	0.00279944	0.0115208	L3MBTL3 (84456)
Breast cancer	Type 2 diabetes	6	152027955	152047753	2.57408	0.00359928	0.0137544	ESR1 (2099)
Breast cancer	Type 2 diabetes	7	13887008	13908845	3.46122	0.00019996	0.00179095
Breast cancer	Type 2 diabetes	7	74039532	74360737	2.00747	0.00119976	0.00602737	GTF2I (2969) | NCF1 (653361) | GTF2IRD2 (84163)
Breast cancer	Type 2 diabetes	8	102474371	102487256	1.89382	0.00419916	0.0157653
Breast cancer	Type 2 diabetes	8	118185733	118240083	3.23607	0.00019996	0.00179095	SLC30A8 (169026)
Breast cancer	Type 2 diabetes	9	81882606	81961322	1.73857	0.014797	0.0426838
Breast cancer	Type 2 diabetes	10	64205643	64266512	2.17302	0.00019996	0.00179095	ZNF365 (22891)
Breast cancer	Type 2 diabetes	10	80825186	80986678	3.17735	0.00039992	0.00277278	ZMIZ1 (57178)
Breast cancer	Type 2 diabetes	10	114726843	114824224	36.9918	0.00019996	0.00179095	TCF7L2 (6934)
Breast cancer	Type 2 diabetes	12	171836	202838	1.86194	0.0125975	0.0379627
Breast cancer	Type 2 diabetes	12	54387947	54443090	1.91469	0.0029994	0.0116704	HOXC10 (3226) | HOXC6 (3223) | HOXC9 (3225) | HOXC8 (3224) | HOXC4 (3221) | HOXC5 (3222) | HOXC4 (3221)
Breast cancer	Type 2 diabetes	12	115817094	115840055	4.797	0.00019996	0.00179095
Breast cancer	Type 2 diabetes	13	31028052	31048169	1.96465	0.00479904	0.017488	HMGB1 (3146)
Breast cancer	Type 2 diabetes	13	51088809	51101698	1.32358	0.0115977	0.0355984
Breast cancer	Type 2 diabetes	13	91942808	91960286	1.87008	0.0009998	0.00552521
Breast cancer	Type 2 diabetes	16	52538825	52653785	9.1424	0.00019996	0.00179095	TOX3 (27324)
Breast cancer	Type 2 diabetes	17	17541750	18029857	1.82212	0.00739852	0.0243254	RAI1 (10743) | SREBF1 (6720) | TOM1L2 (146691) | ATPAF2 (91647) | GID4 (79018) | DRG2 (1819) | MYO15A (51168)
Breast cancer	Type 2 diabetes	18	13232243	13280480	2.92661	0.00019996	0.00179095	LDLRAD4 (753)
Breast cancer	Type 2 diabetes	18	42870303	42954892	1.66927	0.00719856	0.0243254
Breast cancer	Type 2 diabetes	18	45551909	45590277	1.55828	0.0135973	0.0406105	ZBTB7C (201501)
Breast cancer	Type 2 diabetes	19	19375883	19657590	2.76649	0.00019996	0.00179095	HAPLN4 (404037) | TM6SF2 (53345) | SUGP1 (57794) | MAU2 (23383) | GATAD2A (54815) | TSSK6 (83983) | NDUFA13 (51079) | YJEFN3 (374887) | CILP2 (148113)
Breast cancer	Type 2 diabetes	21	16311195	16424469	1.92411	0.00159968	0.00788679	NRIP1 (8204)
Breast cancer	Type 2 diabetes	21	16563309	16574661	2.02864	0.00079984	0.00466573
Breast cancer	Type 2 diabetes	22	38472286	38614090	2.40991	0.00659868	0.0232576	PICK1 (9463) | SLC16A8 (23539) | BAIAP2L2 (80115) | PLA2G6 (8398) | MAFF (23764) | TMEM184B (25829)
