# Supplementary material for: Shared genetics between breast cancer and predisposing diseases identifies novel breast cancer treatment candidates
Source: Hum Genomics. 2024 Nov 14;18:124. doi: 10.1186/s40246-024-00688-4 (PMC11562851; doi:10.1186/s40246-024-00688-4)
Supplement: Supplementary file 2 — Supplementary Material 2 [file 40246_2024_688_MOESM2_ESM.xlsx]

## Sheet: Sheet1
Supplementary Table 2: Negatively correlated genomic loci between breast cancer and its predisposing diseases. For each locus, the coordinates in GRCh37 and the LOGODetect statistics are provided.
NOTE: The LOGODetect_stat value is indicative of the direction of the correlation and not of the magnitude of the correlation.
Disease 1	Disease 2	Chromosome	Begin_pos_GRCh37	Stop_pos_GRCh37	LOGODetect_stat	LOGODetect_pvalue	LOGODetect_qvalue
Breast cancer	Depression	8	128338847	128391412	-5.50563	0.00079984	0.0181297
Breast cancer	Depression	16	52522717	52601641	-10.5661	0.00019996	0.00582741
Breast cancer	Depression	21	16538239	16583092	-6.76729	0.00019996	0.00582741
Breast cancer	high LDL	3	27093074	27602032	-35.8806	0.00339932	0.036498
Breast cancer	high LDL	7	130423972	130467272	-19.4727	0.00159968	0.0251027
Breast cancer	high LDL	7	130599301	130674215	-20.0288	0.00139972	0.0236786
Breast cancer	high LDL	8	126472999	126488930	-59.5269	0.00059988	0.0180408
Breast cancer	high LDL	10	64763588	65408167	-27.9952	0.00079984	0.0180408
Breast cancer	high LDL	11	116576400	117102307	-34.9241	0.0039992	0.0407918
Breast cancer	high LDL	12	121384495	121468863	-43.2111	0.00259948	0.0353529
Breast cancer	high LDL	19	19372150	19734164	-101.657	0.00019996	0.0180408
Breast cancer	Prostate cancer	1	204358996	204600719	-28.7545	0.00079984	0.0115977
Breast cancer	Prostate cancer	2	202023160	202245244	-20.5717	0.0019996	0.0202959
Breast cancer	Prostate cancer	4	106004342	106372588	-25.2222	0.00019996	0.00579884
Breast cancer	Prostate cancer	5	1265935	1300439	-63.9924	0.00019996	0.00579884
Breast cancer	Prostate cancer	5	55982679	56340390	-44.9114	0.00079984	0.0115977
Breast cancer	Prostate cancer	8	128323181	128550416	-102.26	0.00019996	0.00579884
Breast cancer	Prostate cancer	10	123329429	123358312	-107.935	0.00019996	0.00579884
Breast cancer	Prostate cancer	11	111336316	111791248	-17.1859	0.00539892	0.0407918
Breast cancer	Prostate cancer	12	115808127	115841905	-25.5417	0.00359928	0.0304439
Breast cancer	Prostate cancer	14	37084482	37151655	-35.6913	0.00019996	0.00579884
Breast cancer	Prostate cancer	16	52530763	52589548	-35.2901	0.0009998	0.012685
Breast cancer	Prostate cancer	21	16511398	16579952	-17.6259	0.00139972	0.0157857
Breast cancer	Prostate cancer	22	43499032	43549374	-30.6287	0.00519896	0.0405919
Breast cancer	Schizophrenia	2	217851964	217922354	-10.6389	0.00179964	0.0458908
Breast cancer	Type 2 diabetes	1	88419705	88447359	-2.04147	0.00059988	0.00359928
Breast cancer	Type 2 diabetes	1	118139326	118223160	-1.87321	0.0177964	0.047527
Breast cancer	Type 2 diabetes	1	172316593	172368967	-1.42983	0.0137972	0.0406656
Breast cancer	Type 2 diabetes	1	177793843	177963103	-1.28014	0.00019996	0.00179095
Breast cancer	Type 2 diabetes	1	214148246	214208276	-3.55774	0.00039992	0.00277278
Breast cancer	Type 2 diabetes	1	240807824	240819040	-1.4272	0.00739852	0.0243254
Breast cancer	Type 2 diabetes	2	621461	653581	-2.3474	0.0029994	0.0116704
Breast cancer	Type 2 diabetes	2	65221419	65386462	-2.21161	0.0145971	0.0426538
Breast cancer	Type 2 diabetes	3	141046859	141148231	-2.31934	0.00019996	0.00179095
Breast cancer	Type 2 diabetes	3	170589304	170761599	-1.60508	0.00259948	0.0109076
Breast cancer	Type 2 diabetes	3	185482618	185530290	-4.21937	0.00019996	0.00179095
Breast cancer	Type 2 diabetes	3	186638553	186682495	-2.53262	0.00439912	0.0163071
Breast cancer	Type 2 diabetes	4	146661985	146735071	-1.36737	0.0109978	0.0342326
Breast cancer	Type 2 diabetes	6	43756863	43766914	-2.47981	0.00039992	0.00277278
Breast cancer	Type 2 diabetes	7	28134163	28260867	-2.48261	0.00019996	0.00179095
Breast cancer	Type 2 diabetes	7	130423972	130468190	-4.40121	0.00019996	0.00179095
Breast cancer	Type 2 diabetes	7	130737982	130766797	-1.33015	0.00979804	0.0318802
Breast cancer	Type 2 diabetes	8	118869686	119016929	-1.66733	0.0103979	0.0328277
Breast cancer	Type 2 diabetes	8	128307064	128397484	-4.24359	0.00059988	0.00359928
Breast cancer	Type 2 diabetes	9	22017836	22133284	-3.4716	0.00019996	0.00179095
Breast cancer	Type 2 diabetes	9	110876874	110946380	-3.50053	0.00039992	0.00277278
Breast cancer	Type 2 diabetes	10	94044168	94159975	-2.17448	0.0157968	0.0440751
Breast cancer	Type 2 diabetes	10	123335866	123380393	-4.26635	0.00119976	0.00602737
Breast cancer	Type 2 diabetes	12	14399113	14421112	-2.91633	0.00039992	0.00277278
Breast cancer	Type 2 diabetes	12	28139733	28179701	-3.11076	0.00259948	0.0109076
Breast cancer	Type 2 diabetes	13	79565016	79592262	-1.20622	0.0169966	0.0464847
Breast cancer	Type 2 diabetes	14	103229010	103392839	-2.02478	0.0177964	0.047527
Breast cancer	Type 2 diabetes	15	91441673	91576065	-2.10393	0.00019996	0.00179095
Breast cancer	Type 2 diabetes	16	53797518	53850868	-5.8105	0.00019996	0.00179095
Breast cancer	Type 2 diabetes	17	72735996	72790563	-2.80063	0.00059988	0.00359928
Breast cancer	Type 2 diabetes	18	42366595	42387068	-1.92366	0.00119976	0.00602737
Breast cancer	Type 2 diabetes	18	57854144	57911330	-2.56016	0.00019996	0.00179095
Breast cancer	Type 2 diabetes	19	12987881	13119532	-3.9708	0.00019996	0.00179095
Breast cancer	Type 2 diabetes	19	47562509	47628042	-2.94706	0.00019996	0.00179095
