# Supplementary material for: Shared genetics between breast cancer and predisposing diseases identifies novel breast cancer treatment candidates
Source: Hum Genomics. 2024 Nov 14;18:124. doi: 10.1186/s40246-024-00688-4 (PMC11562851; doi:10.1186/s40246-024-00688-4)
Supplement: Supplementary file 3 — Supplementary Material 3 [file 40246_2024_688_MOESM3_ESM.xlsx]

## Sheet: Sheet1
Supplementary Table 3: MAGMA and S-MultiXcan results for shared genes between breast cancer and a predisposing disease located within the positively correlated loci.
MAGMA_pvalue_adj_disease2: MAGMA p-value of the shared gene for the predisposing disease, adjusted for the total number of genes tested.
S-MultiXcan disease 1 (z-score): S-MultiXcan z-score of the shared gene for breast cancer. It indicates the direction of predicted dysregulation in breast cancer.
S-MultiXcan disease 2 (z-score): S-MultiXcan z-score of the shared genes for the predisposing disease. It indicates the direction of predicted dysregulation in the predisposing disease.
Pass MAGMA filter: "Yes", if the shared gene has a MAGMA_pvalue_adj<0.05. Otherwise, "No".
Pass S-MultiXcan filter: "Yes", if the shared gene is predicted to be dysregulated in the same direction in both diseases (same direction of S-MultiXcan z-score). Otherwise, "No".
Pass both filters: "Yes", if the shared gene passes both MAGMA and S-MultiXcan filter. Otherwise, "No". Genes that pass both filters are considered to be the most likely shared genes between breast cancer and a predisposing disease
Disease 1	Disease 2	Shared gene symbol	Shared gene entrezID	MAGMA_pvalue_adj_disease2	S-MultiXcan disease 1 (z-score)	S-MultiXcan disease 2 (z-score)	Pass MAGMA filter	Pass S-MultiXcan filter	Pass both filters
Breast cancer	Depression	PTCH1	5727	0.00068968	2.42755	2.4298	Yes	Yes	Yes
Breast cancer	Depression	ZMIZ1	57178	0.138813	0.914875	-0.0601827	No	No	No
Breast cancer	Depression	FGFR2	2263	0.47177	3.35966	0.22507	No	Yes	No
Breast cancer	Depression	FURIN	5045	0.011381	-2.45576	-1.30026	Yes	Yes	Yes
Breast cancer	Depression	FES	2242	0.0100855	0.956429	1.66296	Yes	Yes	Yes
Breast cancer	Depression	CDYL2	124359	0.192033	-1.00834	0.399529	No	No	No
Breast cancer	Depression	LRRC25	126364	0.05118	7.01896	2.16886	No	Yes	No
Breast cancer	Depression	SSBP4	170463	0.05118	8.02475	1.69079	No	Yes	No
Breast cancer	Depression	ISYNA1	51477	0.05118	-4.10682	-0.80693	No	Yes	No
Breast cancer	Depression	ELL	8178	0.11303	-3.78495	-0.592918	No	Yes	No
Breast cancer	High HDL	VEGFA	7422	2.0012e-14	-0.590534	1.13238	Yes	No	No
Breast cancer	High HDL	FZD9	8326	5e-10	1.30047	6.92354	Yes	Yes	Yes
Breast cancer	High HDL	BAZ1B	9031	1.0334e-10	1.27549	6.05509	Yes	Yes	Yes
Breast cancer	High HDL	BCL7B	9275	5e-10	0.831548	-2.82987	Yes	No	No
Breast cancer	High HDL	TBL2	26608	5e-10	1.92084	-2.76802	Yes	No	No
Breast cancer	High HDL	MLXIPL	51085	5e-10	2.63509	13.5675	Yes	Yes	Yes
Breast cancer	High HDL	ABCA1	19	7.9471e-24	-0.123391	3.93805	Yes	No	No
Breast cancer	High LDL	ADAM15	8751	7.2065e-08	-1.54852	-1.22614	Yes	Yes	Yes
Breast cancer	High LDL	EFNA4	1945	1.584e-06	1.78841	2.96457	Yes	Yes	Yes
Breast cancer	High LDL	EFNA3	1944	3.4133e-09	-0.945085	-1.21664	Yes	Yes	Yes
Breast cancer	High LDL	EFNA1	1942	5.3693e-14	-3.03196	-5.43178	Yes	Yes	Yes
Breast cancer	High LDL	SLC50A1	55974	2.0262e-14	2.16825	2.53228	Yes	Yes	Yes
Breast cancer	High LDL	DPM3	54344	6.4258e-14	-2.32099	-1.08008	Yes	Yes	Yes
Breast cancer	High LDL	KRTCAP2	200185	6.281e-14	-3.51363	-5.24621	Yes	Yes	Yes
Breast cancer	High LDL	TRIM46	80128	1.5297e-13	1.66792	0.709402	Yes	Yes	Yes
Breast cancer	High LDL	MUC1	4582	2.5661e-09	3.79415	2.60241	Yes	Yes	Yes
Breast cancer	High LDL	THBS3	7059	1.1825e-09	5.48596	6.93791	Yes	Yes	Yes
Breast cancer	High LDL	MTX1	4580	1.0139e-09	4.97475	6.40625	Yes	Yes	Yes
Breast cancer	High LDL	GBA	2629	0.0163047	-4.3247	-1.75528	Yes	Yes	Yes
Breast cancer	High LDL	LRBA	987	6.6238e-11	1.4282	2.12507	Yes	Yes	Yes
Breast cancer	High LDL	GCNT4	51301	1.0139e-09	-0.664891	-8.61725	Yes	Yes	Yes
Breast cancer	High LDL	HMGCR	3156	2.1461e-11	0.792058	21.2444	Yes	Yes	Yes
Breast cancer	High LDL	COL4A3BP	10087	3.7484e-13	-1.69935	-24.8912	Yes	Yes	Yes
Breast cancer	High LDL	POLK	51426	1.7426e-11	1.83982	25.6909	Yes	Yes	Yes
Breast cancer	High LDL	ANKDD1B	728780	5.6733e-14	-0.608461	-6.99113	Yes	Yes	Yes
Breast cancer	High LDL	POC5	134359	1.5297e-13	1.76558	12.6973	Yes	Yes	Yes
Breast cancer	High LDL	L3MBTL3	84456	1.21e-11	-6.08109	-5.05309	Yes	Yes	Yes
Breast cancer	High LDL	UBXN2B	137886	1.0139e-09	0.771929	9.78985	Yes	Yes	Yes
Breast cancer	High LDL	CYP7A1	1581	1.0139e-09	1.78044	13.7627	Yes	Yes	Yes
Breast cancer	High LDL	SDCBP	6386	1.0139e-09	1.11283	7.03496	Yes	Yes	Yes
Breast cancer	High LDL	NSMAF	8439	1.755e-13	0.711523	-2.42741	Yes	No	No
Breast cancer	High LDL	TRPS1	7227	1.5297e-13	-1.25896	1.06282	Yes	No	No
Breast cancer	High LDL	ABCA1	19	6.1658e-23	-0.123391	1.86673	Yes	No	No
Breast cancer	High LDL	LSP1	4046	1.6446e-06	-2.11862	-3.0675	Yes	Yes	Yes
Breast cancer	High LDL	TNNT3	7140	1.6023e-06	2.05137	1.71415	Yes	Yes	Yes
Breast cancer	High LDL	MRPL23	6150	5.6551e-06	0.379797	1.17956	Yes	Yes	Yes
Breast cancer	High LDL	LDHAL6A	160287	1.0139e-09	-0.218495	1.2742	Yes	No	No
Breast cancer	High LDL	TSG101	7251	1.0139e-09	1.60508	3.68377	Yes	Yes	Yes
Breast cancer	High LDL	UEVLD	55293	1.0139e-09	2.94799	5.62646	Yes	Yes	Yes
Breast cancer	High LDL	SPTY2D1	144108	1.0139e-09	-3.06535	-8.68451	Yes	Yes	Yes
Breast cancer	High LDL	MYRF	745	1.0139e-09	1.0218	-5.86361	Yes	No	No
Breast cancer	High LDL	TMEM258	746	1.0139e-09	-0.237645	-20.9358	Yes	Yes	Yes
Breast cancer	High LDL	FEN1	2237	1.0139e-09	0.892261	20.5747	Yes	Yes	Yes
Breast cancer	High LDL	FADS2	9415	2.2188e-12	0.277974	-12.6522	Yes	No	No
Breast cancer	High LDL	STRA6	64220	0.59154	-0.306312	-0.226093	No	Yes	No
Breast cancer	High LDL	CYP11A1	1583	0.00021071	-0.442738	0.395457	Yes	No	No
Breast cancer	High LDL	SEMA7A	8482	4.919e-09	0.198019	0.197161	Yes	Yes	Yes
Breast cancer	High LDL	UBL7	84993	9.8699e-07	0.179105	1.72598	Yes	Yes	Yes
Breast cancer	High LDL	ARID3B	10620	3.2597e-06	0.090294	-1.89415	Yes	No	No
Breast cancer	High LDL	CLK3	1198	2.3442e-06	0.199139	3.55127	Yes	Yes	Yes
Breast cancer	High LDL	EDC3	80153	1.7165e-06	-3.76225	-8.07194	Yes	Yes	Yes
Breast cancer	High LDL	CYP1A1	1543	7.1397e-06	-1.4643	-3.85344	Yes	Yes	Yes
Breast cancer	High LDL	CYP1A2	1544	2.5693e-07	2.21091	1.35005	Yes	Yes	Yes
Breast cancer	High LDL	CSK	1445	8.0034e-14	-2.86182	-4.90256	Yes	Yes	Yes
Breast cancer	High LDL	LMAN1L	79748	6.4195e-12	1.39309	1.23233	Yes	Yes	Yes
Breast cancer	High LDL	CPLX3	594855	3.2747e-12	0.739059	-0.264582	Yes	No	No
Breast cancer	High LDL	ULK3	25989	1.5297e-13	-2.83181	-2.91952	Yes	Yes	Yes
Breast cancer	High LDL	SCAMP2	10066	1.0139e-09	2.79999	7.24655	Yes	Yes	Yes
Breast cancer	High LDL	MPI	4351	1.4926e-10	2.93644	6.19912	Yes	Yes	Yes
Breast cancer	High LDL	COX5A	9377	2.0262e-14	1.74886	2.7219	Yes	Yes	Yes
Breast cancer	High LDL	RPP25	54913	2.5456e-12	-2.56675	-6.90001	Yes	Yes	Yes
Breast cancer	High LDL	SCAMP5	192683	7.1962e-08	-1.22573	-4.34406	Yes	Yes	Yes
Breast cancer	High LDL	PPCDC	60490	3.0945e-09	-0.96929	-4.97825	Yes	Yes	Yes
Breast cancer	High LDL	C15orf39	56905	0.00074688	-1.26842	-1.82812	Yes	Yes	Yes
Breast cancer	High LDL	COMMD4	54939	4.2568e-05	0.279078	-1.42796	Yes	No	No
Breast cancer	High LDL	MAN2C1	4123	0.00020729	-4.93128	-1.78501	Yes	Yes	Yes
Breast cancer	High LDL	SIN3A	25942	0.0002165	-0.77397	0.686323	Yes	No	No
Breast cancer	High LDL	PTPN9	5780	0.00199597	1.31946	1.92252	Yes	Yes	Yes
Breast cancer	High LDL	SNUPN	10073	0.00012747	-4.92464	-3.26195	Yes	Yes	Yes
Breast cancer	High LDL	IMP3	55272	0.00073868	3.87585	0.563892	Yes	Yes	Yes
Breast cancer	High LDL	SNX33	257364	0.0107435	0.635991	-0.60982	Yes	No	No
Breast cancer	High LDL	CSPG4	1464	0.0360437	1.55777	1.16269	Yes	Yes	Yes
Breast cancer	High LDL	FURIN	5045	6.2095e-05	-2.45576	-2.62931	Yes	Yes	Yes
Breast cancer	High LDL	FES	2242	4.6715e-05	0.956429	0.169095	Yes	Yes	Yes
Breast cancer	High LDL	MAN2A2	4122	3.1536e-05	2.46618	2.74862	Yes	Yes	Yes
Breast cancer	High LDL	UNC45A	55898	1.7069e-05	1.82626	0.657119	Yes	Yes	Yes
Breast cancer	High LDL	HDDC3	374659	0.00011714	4.42815	2.21144	Yes	Yes	Yes
Breast cancer	High LDL	RCCD1	91433	1.1263e-05	-6.78917	-2.91225	Yes	Yes	Yes
Breast cancer	High LDL	PRC1	9055	4.4549e-05	3.35844	1.94308	Yes	Yes	Yes
Breast cancer	High LDL	VPS33B	26276	0.00048023	-0.416228	-0.577533	Yes	Yes	Yes
Breast cancer	Prostate cancer	PGD	5226	0.00449988	-1.45892	-0.847632	Yes	Yes	Yes
Breast cancer	Prostate cancer	CORT	1325	0.00034487	4.74356	3.321	Yes	Yes	Yes
Breast cancer	Prostate cancer	DFFA	1676	6.0615e-05	3.91813	2.06782	Yes	Yes	Yes
Breast cancer	Prostate cancer	PEX14	5195	6.7606e-06	4.85492	2.84137	Yes	Yes	Yes
Breast cancer	Prostate cancer	ZBTB38	253461	1.5699e-06	4.12498	2.75469	Yes	Yes	Yes
Breast cancer	Prostate cancer	ZCCHC10	54819	0.24395	0.0601682	0.214781	No	Yes	No
Breast cancer	Prostate cancer	HSPA4	3308	0.00042329	-2.97516	-2.06949	Yes	Yes	Yes
Breast cancer	Prostate cancer	L3MBTL3	84456	0.00034487	-6.08109	-3.51286	Yes	Yes	Yes
Breast cancer	Prostate cancer	HIBADH	11112	1.0776e-12	0.202491	-4.2208	Yes	No	No
Breast cancer	Prostate cancer	TAX1BP1	8887	3.75e-09	0.635146	5.1117	Yes	Yes	Yes
Breast cancer	Prostate cancer	JAZF1	221895	1.2763e-20	1.86297	1.94228	Yes	Yes	Yes
Breast cancer	Prostate cancer	SLC25A37	51312	5.9744e-11	0.0312036	-1.38992	Yes	No	No
Breast cancer	Prostate cancer	NKX3-1	4824	3.75e-09	-1.13972	-7.49408	Yes	Yes	Yes
Breast cancer	Prostate cancer	NKX2-6	137814	0.0441317	-2.0977	-10.2446	Yes	Yes	Yes
Breast cancer	Prostate cancer	CDKN2A	1029	3.4214e-07	1.01374	-0.0597152	Yes	No	No
Breast cancer	Prostate cancer	CDKN2B	1030	0.00050472	-0.15156	-0.695732	Yes	Yes	Yes
Breast cancer	Prostate cancer	TCF7L2	6934	0.00241622	-0.921706	-2.37679	Yes	Yes	Yes
Breast cancer	Prostate cancer	ZW10	9183	1.361e-06	-0.518079	-0.497616	Yes	Yes	Yes
Breast cancer	Prostate cancer	USP28	57646	1.6977e-09	-0.868691	-2.60311	Yes	Yes	Yes
Breast cancer	Prostate cancer	HTR3B	9177	4.348e-08	1.6632	2.40034	Yes	Yes	Yes
Breast cancer	Prostate cancer	HTR3A	3359	0.00091814	0.399044	0.190149	Yes	Yes	Yes
Breast cancer	Prostate cancer	RAD51B	5890	4.6596e-09	0.0936896	-0.0849547	Yes	No	No
Breast cancer	Prostate cancer	RAI1	10743	1.62e-05	-0.560066	-0.768315	Yes	Yes	Yes
Breast cancer	Prostate cancer	SREBF1	6720	5.8694e-06	2.84213	4.06283	Yes	Yes	Yes
Breast cancer	Prostate cancer	TOM1L2	146691	0.00013217	-3.59968	-3.2874	Yes	Yes	Yes
Breast cancer	Prostate cancer	ATPAF2	91647	0.00049727	1.67191	1.37968	Yes	Yes	Yes
Breast cancer	Prostate cancer	GID4	79018	0.0007425	-3.30683	-3.3741	Yes	Yes	Yes
Breast cancer	Prostate cancer	DRG2	1819	0.00540878	-1.20605	-1.59189	Yes	Yes	Yes
Breast cancer	Prostate cancer	MYO15A	51168	0.0120183	1.19701	0.330773	Yes	Yes	Yes
Breast cancer	Prostate cancer	NCAN	1463	0.0203819	0.931614	0.0747278	Yes	Yes	Yes
Breast cancer	Prostate cancer	HAPLN4	404037	0.0020907	4.69837	2.6549	Yes	Yes	Yes
Breast cancer	Prostate cancer	TM6SF2	53345	0.00533296	3.17144	1.61941	Yes	Yes	Yes
Breast cancer	Prostate cancer	SUGP1	57794	0.00533296	0.629721	0.293062	Yes	Yes	Yes
Breast cancer	Prostate cancer	MAU2	23383	0.00245264	-2.35018	-0.949021	Yes	Yes	Yes
Breast cancer	Prostate cancer	GATAD2A	54815	0.00223331	1.56492	0.654202	Yes	Yes	Yes
Breast cancer	Prostate cancer	TSSK6	83983	0.0014089	3.4619	2.61371	Yes	Yes	Yes
Breast cancer	Prostate cancer	NDUFA13	51079	0.00129746	0.882464	0.539335	Yes	Yes	Yes
Breast cancer	Prostate cancer	YJEFN3	374887	0.00103985	-3.58349	-2.34755	Yes	Yes	Yes
Breast cancer	Prostate cancer	CILP2	148113	0.00321969	2.70523	2.1563	Yes	Yes	Yes
Breast cancer	Prostate cancer	PBX4	80714	0.00533296	1.21008	1.17701	Yes	Yes	Yes
Breast cancer	Prostate cancer	LPAR2	9170	0.0167786	-1.99829	-2.78083	Yes	Yes	Yes
Breast cancer	Prostate cancer	GMIP	51291	0.00269193	0.582104	-0.417862	Yes	No	No
Breast cancer	Prostate cancer	ATP13A1	57130	0.00069261	-0.699972	0.138443	Yes	No	No
Breast cancer	Prostate cancer	TBX1	6899	2.3556e-07	-1.08399	-1.27305	Yes	Yes	Yes
Breast cancer	Prostate cancer	GNB1L	54584	0.00054219	-0.82862	-1.21887	Yes	Yes	Yes
Breast cancer	Schizophrenia	ZEB2	9839	3.9753e-11	1.78738	-1.15595	Yes	No	No
Breast cancer	Schizophrenia	2024-03-11	441061	0.63432	1.10107	0.208915	No	Yes	No
Breast cancer	Schizophrenia	CACNA1C	775	3.9396e-15	0.142692	-1.38061	Yes	No	No
Breast cancer	Schizophrenia	FURIN	5045	8.0769e-10	-2.45576	-4.21355	Yes	Yes	Yes
Breast cancer	Schizophrenia	FES	2242	1.0103e-13	0.956429	4.42958	Yes	Yes	Yes
Breast cancer	Schizophrenia	GDF15	9518	0.130756	-0.232986	-0.371841	No	Yes	No
Breast cancer	Schizophrenia	LRRC25	126364	0.0755271	7.01896	1.4949	No	Yes	No
Breast cancer	Schizophrenia	SSBP4	170463	0.0900573	8.02475	1.32658	No	Yes	No
Breast cancer	Schizophrenia	ISYNA1	51477	0.0698263	-4.10682	-0.69855	No	Yes	No
Breast cancer	Schizophrenia	ELL	8178	0.104381	-3.78495	-0.0200065	No	Yes	No
Breast cancer	Schizophrenia	NCAN	1463	2.7175e-05	0.931614	1.49293	Yes	Yes	Yes
Breast cancer	Schizophrenia	HAPLN4	404037	4.5929e-11	4.69837	5.8898	Yes	Yes	Yes
Breast cancer	Schizophrenia	TM6SF2	53345	1.7092e-11	3.17144	3.68344	Yes	Yes	Yes
Breast cancer	Schizophrenia	SUGP1	57794	2.877e-11	0.629721	0.977873	Yes	Yes	Yes
Breast cancer	Schizophrenia	MAU2	23383	1.1136e-11	-2.35018	-3.00724	Yes	Yes	Yes
Breast cancer	Schizophrenia	GATAD2A	54815	1.9135e-11	1.56492	1.70691	Yes	Yes	Yes
Breast cancer	Schizophrenia	TSSK6	83983	8.0769e-10	3.4619	4.79555	Yes	Yes	Yes
Breast cancer	Schizophrenia	NDUFA13	51079	3.3602e-13	0.882464	1.14277	Yes	Yes	Yes
Breast cancer	Schizophrenia	YJEFN3	374887	4.4297e-14	-3.58349	-4.67387	Yes	Yes	Yes
Breast cancer	Schizophrenia	CILP2	148113	4.8976e-12	2.70523	3.82041	Yes	Yes	Yes
Breast cancer	Schizophrenia	PBX4	80714	6.3231e-08	1.21008	2.48507	Yes	Yes	Yes
Breast cancer	Type 2 diabetes	EFNA1	1942	0.00802404	-3.03196	-1.13004	Yes	Yes	Yes
Breast cancer	Type 2 diabetes	SLC50A1	55974	0.00503928	2.16825	1.6757	Yes	Yes	Yes
Breast cancer	Type 2 diabetes	DPM3	54344	0.00430555	-2.32099	-2.09134	Yes	Yes	Yes
Breast cancer	Type 2 diabetes	KRTCAP2	200185	0.00152395	-3.51363	-1.87055	Yes	Yes	Yes
Breast cancer	Type 2 diabetes	TRIM46	80128	0.00175317	1.66792	0.346905	Yes	Yes	Yes
Breast cancer	Type 2 diabetes	MUC1	4582	0.0035228	3.79415	1.44389	Yes	Yes	Yes
Breast cancer	Type 2 diabetes	THBS3	7059	0.00257578	5.48596	2.74867	Yes	Yes	Yes
Breast cancer	Type 2 diabetes	MTX1	4580	0.00207349	4.97475	2.56656	Yes	Yes	Yes
Breast cancer	Type 2 diabetes	GBA	2629	0.00127069	-4.3247	-2.33104	Yes	Yes	Yes
Breast cancer	Type 2 diabetes	FAM189B	10712	0.0028459	1.78255	1.58483	Yes	Yes	Yes
Breast cancer	Type 2 diabetes	SCAMP3	10067	0.00301714	4.56174	2.22362	Yes	Yes	Yes
Breast cancer	Type 2 diabetes	CLK2	1196	0.00176863	6.12773	3.15532	Yes	Yes	Yes
Breast cancer	Type 2 diabetes	HCN3	57657	0.00083959	-5.24315	-2.61143	Yes	Yes	Yes
Breast cancer	Type 2 diabetes	PKLR	5313	0.00066239	-3.71572	-2.09932	Yes	Yes	Yes
Breast cancer	Type 2 diabetes	FDPS	2224	0.00026562	3.60187	1.89809	Yes	Yes	Yes
Breast cancer	Type 2 diabetes	DNMT3A	1788	4.5456e-06	2.44392	2.21663	Yes	Yes	Yes
Breast cancer	Type 2 diabetes	INHBB	3625	0.93687	-1.55782	3.61261	No	No	No
Breast cancer	Type 2 diabetes	GLI2	2736	0.0118105	-0.535344	-0.0573234	Yes	Yes	Yes
Breast cancer	Type 2 diabetes	ZEB2	9839	0.00550864	1.78738	0.765174	Yes	Yes	Yes
Breast cancer	Type 2 diabetes	FOXP1	27086	0.00205951	-0.844007	-0.0550821	Yes	Yes	Yes
Breast cancer	Type 2 diabetes	ELOVL6	79071	0.0250174	-0.338048	0.162997	Yes	No	No
Breast cancer	Type 2 diabetes	MRPS30	10884	3.9475e-08	1.16416	1.96918	Yes	Yes	Yes
Breast cancer	Type 2 diabetes	EBF1	1879	0.194733	0.576165	-0.212801	No	No	No
Breast cancer	Type 2 diabetes	CDKAL1	54901	2.3475e-27	1.3859	0.288373	Yes	Yes	Yes
Breast cancer	Type 2 diabetes	L3MBTL3	84456	0.00040736	-6.08109	-2.56778	Yes	Yes	Yes
Breast cancer	Type 2 diabetes	ESR1	2099	0.00028498	0.169995	0.27735	Yes	Yes	Yes
Breast cancer	Type 2 diabetes	GTF2I	2969	6.7816e-05	4.76261	4.75696	Yes	Yes	Yes
Breast cancer	Type 2 diabetes	NCF1	653361	0.0025093	1.64134	1.86439	Yes	Yes	Yes
Breast cancer	Type 2 diabetes	GTF2IRD2	84163	0.00083959	4.16929	2.45869	Yes	Yes	Yes
Breast cancer	Type 2 diabetes	SLC30A8	169026	2.0542e-08	0.00699906	0.259965	Yes	Yes	Yes
Breast cancer	Type 2 diabetes	ZNF365	22891	0.010947	0.21032	0.164046	Yes	Yes	Yes
Breast cancer	Type 2 diabetes	ZMIZ1	57178	2.1672e-20	0.914875	-0.254368	Yes	No	No
Breast cancer	Type 2 diabetes	TCF7L2	6934	2.4871e-22	-0.921706	-0.951511	Yes	Yes	Yes
Breast cancer	Type 2 diabetes	HOXC10	3226	0.354684	-0.180097	-0.610396	No	Yes	No
Breast cancer	Type 2 diabetes	HOXC4	3221	0.00081202	0.881498	-0.640819	Yes	No	No
Breast cancer	Type 2 diabetes	HOXC4	3221	0.00081202	0.881498	-0.640819	Yes	No	No
Breast cancer	Type 2 diabetes	HOXC9	3225	0.0884113	0.796325	2.03668	No	Yes	No
Breast cancer	Type 2 diabetes	HOXC8	3224	0.148531	1.09452	0.799799	No	Yes	No
Breast cancer	Type 2 diabetes	HOXC6	3223	0.0008344	0.711904	0.116479	Yes	Yes	Yes
Breast cancer	Type 2 diabetes	HOXC5	3222	0.00083959	-0.406008	-0.592882	Yes	Yes	Yes
Breast cancer	Type 2 diabetes	HMGB1	3146	0.00483346	-0.173631	0.327678	Yes	No	No
Breast cancer	Type 2 diabetes	TOX3	27324	0.0004438	8.74887	0.649315	Yes	Yes	Yes
Breast cancer	Type 2 diabetes	RAI1	10743	2.0117e-09	-0.560066	-0.657924	Yes	Yes	Yes
Breast cancer	Type 2 diabetes	SREBF1	6720	2.0542e-08	2.84213	4.90985	Yes	Yes	Yes
Breast cancer	Type 2 diabetes	TOM1L2	146691	3.8749e-08	-3.59968	-4.25648	Yes	Yes	Yes
Breast cancer	Type 2 diabetes	ATPAF2	91647	1.2682e-05	1.67191	3.1487	Yes	Yes	Yes
Breast cancer	Type 2 diabetes	GID4	79018	1.2682e-05	-3.30683	-4.37115	Yes	Yes	Yes
Breast cancer	Type 2 diabetes	DRG2	1819	0.00012051	-1.20605	-1.42614	Yes	Yes	Yes
Breast cancer	Type 2 diabetes	MYO15A	51168	3.8169e-05	1.19701	0.905179	Yes	Yes	Yes
Breast cancer	Type 2 diabetes	LDLRAD4	753	0.00233207	0.0193765	-1.03921	Yes	No	No
Breast cancer	Type 2 diabetes	ZBTB7C	201501	0.00038251	-0.668399	-0.143737	Yes	Yes	Yes
Breast cancer	Type 2 diabetes	HAPLN4	404037	0.00084993	4.69837	2.08564	Yes	Yes	Yes
Breast cancer	Type 2 diabetes	TM6SF2	53345	3.4685e-05	3.17144	1.7729	Yes	Yes	Yes
Breast cancer	Type 2 diabetes	SUGP1	57794	1.1493e-06	0.629721	1.00228	Yes	Yes	Yes
Breast cancer	Type 2 diabetes	MAU2	23383	1.3628e-07	-2.35018	-1.97161	Yes	Yes	Yes
Breast cancer	Type 2 diabetes	GATAD2A	54815	1.121e-05	1.56492	1.24492	Yes	Yes	Yes
Breast cancer	Type 2 diabetes	TSSK6	83983	0.00115476	3.4619	-1.03501	Yes	No	No
Breast cancer	Type 2 diabetes	NDUFA13	51079	0.00503928	0.882464	0.255934	Yes	Yes	Yes
Breast cancer	Type 2 diabetes	YJEFN3	374887	0.023019	-3.58349	0.303778	Yes	No	No
Breast cancer	Type 2 diabetes	CILP2	148113	0.00066239	2.70523	-0.713522	Yes	No	No
Breast cancer	Type 2 diabetes	NRIP1	8204	0.0510875	1.03589	0.671216	No	Yes	No
Breast cancer	Type 2 diabetes	PICK1	9463	0.0126868	-2.2127	-1.17648	Yes	Yes	Yes
Breast cancer	Type 2 diabetes	SLC16A8	23539	0.00425122	-0.854587	-0.32365	Yes	Yes	Yes
Breast cancer	Type 2 diabetes	BAIAP2L2	80115	0.0012831	-1.7463	-0.711333	Yes	Yes	Yes
Breast cancer	Type 2 diabetes	PLA2G6	8398	0.00127069	-5.53879	-2.95417	Yes	Yes	Yes
Breast cancer	Type 2 diabetes	MAFF	23764	0.00069829	2.46834	1.2872	Yes	Yes	Yes
Breast cancer	Type 2 diabetes	TMEM184B	25829	0.0116341	3.28227	1.7062	Yes	Yes	Yes
