# Supplementary material for: Shared genetics between breast cancer and predisposing diseases identifies novel breast cancer treatment candidates
Source: Hum Genomics. 2024 Nov 14;18:124. doi: 10.1186/s40246-024-00688-4 (PMC11562851; doi:10.1186/s40246-024-00688-4)
Supplement: Supplementary file 4 — Supplementary Material 4 [file 40246_2024_688_MOESM4_ESM.xlsx]

## Sheet: Sheet1
Supplementary Table 4: Canonical pathways connected to the shared genes for each breast cancer and predisposing disease pair.
NOTE 1 : Only shared genes that passed both the MAGMA and S-MultiXcan filters are mentioned here (look at Supplementary Table 3).
NOTE 2: Some shared genes have more than one canonical pathways linked to them. Therefore, they appear in multiple rows.
Disease 1	Disease 2	Shared gene symbol	Shared gene entrezID	Connected canonical pathway
Breast cancer	Depression	PTCH1	5727	BIOCARTA_PTC1_PATHWAY
Breast cancer	Depression	PTCH1	5727	BIOCARTA_SHH_PATHWAY
Breast cancer	Depression	PTCH1	5727	KEGG_HEDGEHOG_SIGNALING_PATHWAY
Breast cancer	Depression	PTCH1	5727	KEGG_MEDICUS_REFERENCE_HEDGEHOG_SIGNALING_PATHWAY
Breast cancer	Depression	PTCH1	5727	KEGG_MEDICUS_VARIANT_MUTATION_ACTIVATED_SMO_TO_HEDGEHOG_SIGNALING_PATHWAY
Breast cancer	Depression	PTCH1	5727	KEGG_MEDICUS_VARIANT_MUTATION_INACTIVATED_PTCH1_TO_HEDGEHOG_SIGNALING_PATHWAY
Breast cancer	Depression	PTCH1	5727	PID_HEDGEHOG_GLI_PATHWAY
Breast cancer	Depression	PTCH1	5727	REACTOME_GLI_PROTEINS_BIND_PROMOTERS_OF_HH_RESPONSIVE_GENES_TO_PROMOTE_TRANSCRIPTION
Breast cancer	Depression	PTCH1	5727	REACTOME_HEDGEHOG_ON_STATE
Breast cancer	Depression	PTCH1	5727	REACTOME_SIGNALING_BY_HEDGEHOG
Breast cancer	Depression	PTCH1	5727	WP_EDA_SIGNALING_IN_HAIR_FOLLICLE_DEVELOPMENT
Breast cancer	Depression	PTCH1	5727	WP_HAIR_FOLLICLE_DEVELOPMENT_ORGANOGENESIS_PART_2_OF_3
Breast cancer	Depression	PTCH1	5727	WP_HEDGEHOG_SIGNALING_PATHWAY_WP47
Breast cancer	high HDL	BAZ1B	9031	WP_7Q11_23_COPY_NUMBER_VARIATION_SYNDROME
Breast cancer	high HDL	FZD9	8326	KEGG_BASAL_CELL_CARCINOMA
Breast cancer	high HDL	FZD9	8326	KEGG_MELANOGENESIS
Breast cancer	high HDL	FZD9	8326	KEGG_PATHWAYS_IN_CANCER
Breast cancer	high HDL	FZD9	8326	KEGG_MEDICUS_REFERENCE_WNT5A_ROR_SIGNALING_PATHWAY
Breast cancer	high HDL	FZD9	8326	KEGG_MEDICUS_REFERENCE_WNT_SIGNALING_MODULATION_SOST_LRP4
Breast cancer	high HDL	FZD9	8326	KEGG_MEDICUS_REFERENCE_WNT_SIGNALING_PATHWAY
Breast cancer	high HDL	FZD9	8326	KEGG_MEDICUS_VARIANT_LRP6_OVEREXPRESSION_TO_WNT_SIGNALING_PATHWAY
Breast cancer	high HDL	FZD9	8326	WP_BREAST_CANCER_PATHWAY
Breast cancer	high HDL	FZD9	8326	WP_EMBRYONIC_STEM_CELL_PLURIPOTENCY_PATHWAYS
Breast cancer	high HDL	FZD9	8326	WP_OSTEOBLAST_DIFFERENTIATION_AND_RELATED_DISEASES
Breast cancer	high HDL	FZD9	8326	WP_WNT_SIGNALING_IN_KIDNEY_DISEASE
Breast cancer	high HDL	FZD9	8326	WP_WNT_SIGNALING_PATHWAY_AND_PLURIPOTENCY
Breast cancer	high HDL	MLXIPL	51085	BIOCARTA_CHREBP_PATHWAY
Breast cancer	high HDL	MLXIPL	51085	REACTOME_AMPK_INHIBITS_CHREBP_TRANSCRIPTIONAL_ACTIVATION_ACTIVITY
Breast cancer	high HDL	MLXIPL	51085	REACTOME_CHREBP_ACTIVATES_METABOLIC_GENE_EXPRESSION
Breast cancer	high HDL	MLXIPL	51085	REACTOME_PKA_MEDIATED_PHOSPHORYLATION_OF_KEY_METABOLIC_FACTORS
Breast cancer	high HDL	MLXIPL	51085	REACTOME_PP2A_MEDIATED_DEPHOSPHORYLATION_OF_KEY_METABOLIC_FACTORS
Breast cancer	high HDL	MLXIPL	51085	WP_FOXA2_PATHWAY
Breast cancer	high LDL	CLK3	1198	KEGG_MEDICUS_REFERENCE_TSC1_2_MTORC1_SIGNALING_PATHWAY
Breast cancer	high LDL	CLK3	1198	WP_MRNA_PROCESSING
Breast cancer	high LDL	CSPG4	1464	KEGG_GLYCOSAMINOGLYCAN_BIOSYNTHESIS_CHONDROITIN_SULFATE
Breast cancer	high LDL	CSPG4	1464	KEGG_SULFUR_METABOLISM
Breast cancer	high LDL	CSPG4	1464	KEGG_MEDICUS_REFERENCE_CHONDROITIN_SULFATE_BIOSYNTHESIS
Breast cancer	high LDL	CSPG4	1464	KEGG_MEDICUS_REFERENCE_GLYCOSAMINOGLYCAN_BIOSYNTHESIS_LINKAGE_TETRASACCHARIDE
Breast cancer	high LDL	CSPG4	1464	WP_GLYCOSAMINOGLYCAN_SYNTHESIS_IN_FIBROBLASTS
Breast cancer	high LDL	CYP1A2	1544	BIOCARTA_ACETAMINOPHEN_PATHWAY
Breast cancer	high LDL	CYP1A2	1544	BIOCARTA_NUCLEARRS_PATHWAY
Breast cancer	high LDL	CYP1A2	1544	KEGG_MEDICUS_ENV_FACTOR_PHIP_TO_DNA_ADDUCTS
Breast cancer	high LDL	CYP1A2	1544	REACTOME_TRYPTOPHAN_CATABOLISM
Breast cancer	high LDL	CYP1A2	1544	WP_AFLATOXIN_B1_METABOLISM
Breast cancer	high LDL	CYP1A2	1544	WP_ARYLAMINE_METABOLISM
Breast cancer	high LDL	CYP1A2	1544	WP_ESTROGEN_METABOLISM_WP697
Breast cancer	high LDL	CYP1A2	1544	WP_ESTROGEN_RECEPTOR_PATHWAY
Breast cancer	high LDL	CYP1A2	1544	WP_FATTY_ACID_OMEGA_OXIDATION
Breast cancer	high LDL	CYP1A2	1544	WP_NUCLEAR_RECEPTORS_IN_LIPID_METABOLISM_AND_TOXICITY
Breast cancer	high LDL	CYP1A2	1544	WP_SULINDAC_METABOLIC_PATHWAY
Breast cancer	high LDL	CYP7A1	1581	BIOCARTA_FXR_PATHWAY
Breast cancer	high LDL	CYP7A1	1581	KEGG_ABC_TRANSPORTERS
Breast cancer	high LDL	CYP7A1	1581	REACTOME_BILE_ACID_AND_BILE_SALT_METABOLISM
Breast cancer	high LDL	CYP7A1	1581	REACTOME_ENDOGENOUS_STEROLS
Breast cancer	high LDL	CYP7A1	1581	REACTOME_INTESTINAL_ABSORPTION
Breast cancer	high LDL	CYP7A1	1581	REACTOME_RECYCLING_OF_BILE_ACIDS_AND_SALTS
Breast cancer	high LDL	CYP7A1	1581	REACTOME_SYNTHESIS_OF_BILE_ACIDS_AND_BILE_SALTS
Breast cancer	high LDL	CYP7A1	1581	REACTOME_SYNTHESIS_OF_BILE_ACIDS_AND_BILE_SALTS_VIA_27_HYDROXYCHOLESTEROL
Breast cancer	high LDL	CYP7A1	1581	WP_DISORDERS_OF_BILE_ACID_SYNTHESIS_AND_BILIARY_TRANSPORT
Breast cancer	high LDL	CYP7A1	1581	WP_ENTEROHEPATIC_CIRCULATION_OF_BILE_ACIDS
Breast cancer	high LDL	CYP7A1	1581	WP_FARNESOID_X_RECEPTOR_PATHWAY
Breast cancer	high LDL	CYP7A1	1581	WP_LIVER_X_RECEPTOR_PATHWAY
Breast cancer	high LDL	EFNA3	1944	BIOCARTA_EPHA4_PATHWAY
Breast cancer	high LDL	EFNA3	1944	KEGG_AXON_GUIDANCE
Breast cancer	high LDL	EFNA3	1944	PID_EPHA_FWDPATHWAY
Breast cancer	high LDL	EFNA3	1944	PID_EPHRINB_REV_PATHWAY
Breast cancer	high LDL	EFNA3	1944	REACTOME_EPHA_MEDIATED_GROWTH_CONE_COLLAPSE
Breast cancer	high LDL	EFNA3	1944	REACTOME_EPHRIN_SIGNALING
Breast cancer	high LDL	EFNA3	1944	REACTOME_EPH_EPHRIN_MEDIATED_REPULSION_OF_CELLS
Breast cancer	high LDL	EFNA3	1944	REACTOME_EPH_EPHRIN_SIGNALING
Breast cancer	high LDL	EFNA3	1944	REACTOME_NERVOUS_SYSTEM_DEVELOPMENT
Breast cancer	high LDL	EFNA3	1944	WP_CELL_MIGRATION_AND_INVASION_THROUGH_P75NTR
Breast cancer	high LDL	EFNA4	1945	BIOCARTA_EPHA4_PATHWAY
Breast cancer	high LDL	EFNA4	1945	REACTOME_EPH_EPHRIN_MEDIATED_REPULSION_OF_CELLS
Breast cancer	high LDL	EFNA4	1945	REACTOME_EPH_EPHRIN_SIGNALING
Breast cancer	high LDL	EFNA4	1945	REACTOME_NERVOUS_SYSTEM_DEVELOPMENT
Breast cancer	high LDL	EFNA4	1945	WP_CELL_MIGRATION_AND_INVASION_THROUGH_P75NTR
Breast cancer	high LDL	GCNT4	51301	KEGG_O_GLYCAN_BIOSYNTHESIS
Breast cancer	high LDL	GCNT4	51301	REACTOME_O_LINKED_GLYCOSYLATION
Breast cancer	high LDL	GCNT4	51301	REACTOME_O_LINKED_GLYCOSYLATION_OF_MUCINS
Breast cancer	high LDL	KRTCAP2	200185	REACTOME_MISCELLANEOUS_TRANSPORT_AND_BINDING_EVENTS
Breast cancer	high LDL	L3MBTL3	84456	WP_INTERACTOME_OF_POLYCOMB_REPRESSIVE_COMPLEX_2_PRC2
Breast cancer	high LDL	LRBA	987	KEGG_MEDICUS_REFERENCE_AUTOPHAGY_VESICLE_NUCLEATION_ELONGATION_MATURATION_E3_UBIQUITIN_LIGASE_MALIN
Breast cancer	high LDL	LRBA	987	KEGG_MEDICUS_REFERENCE_AUTOPHAGY_VESICLE_NUCLEATION_ELONGATION_MATURATION_PACER_RUBCN_PI3KC3_C2
Breast cancer	high LDL	LRBA	987	KEGG_MEDICUS_VARIANT_MUTATION_CAUSED_ABERRANT_HTT_TO_AUTOPHAGY_VESICLE_NUCLEATION
Breast cancer	high LDL	LRBA	987	REACTOME_RUNX1_AND_FOXP3_CONTROL_THE_DEVELOPMENT_OF_REGULATORY_T_LYMPHOCYTES_TREGS
Breast cancer	high LDL	MPI	4351	KEGG_FRUCTOSE_AND_MANNOSE_METABOLISM
Breast cancer	high LDL	MPI	4351	KEGG_PENTOSE_PHOSPHATE_PATHWAY
Breast cancer	high LDL	MPI	4351	KEGG_MEDICUS_REFERENCE_GLYCOLYSIS
Breast cancer	high LDL	MPI	4351	KEGG_MEDICUS_REFERENCE_N_GLYCAN_PRECURSOR_BIOSYNTHESIS_GLC_6P_TO_MAN_P_DOL
Breast cancer	high LDL	MPI	4351	REACTOME_GLUCOSE_METABOLISM
Breast cancer	high LDL	MPI	4351	REACTOME_SYNTHESIS_OF_GDP_MANNOSE
Breast cancer	high LDL	MPI	4351	WP_AEROBIC_GLYCOLYSIS
Breast cancer	high LDL	MPI	4351	WP_CORI_CYCLE
Breast cancer	high LDL	MPI	4351	WP_GLUCOSE_METABOLISM_IN_TRIPLE_NEGATIVE_BREAST_CANCER_CELLS
Breast cancer	high LDL	MPI	4351	WP_GLYCOLYSIS_AND_GLUCONEOGENESIS
Breast cancer	high LDL	MPI	4351	WP_GLYCOLYSIS_IN_SENESCENCE
Breast cancer	high LDL	MPI	4351	WP_WARBURG_EFFECT_MODULATED_BY_DEUBIQUITINATING_ENZYMES_AND_THEIR_SUBSTRATES
Breast cancer	high LDL	MTX1	4580	REACTOME_CRISTAE_FORMATION
Breast cancer	high LDL	MTX1	4580	REACTOME_MITOPHAGY
Breast cancer	high LDL	MTX1	4580	REACTOME_PINK1_PRKN_MEDIATED_MITOPHAGY
Breast cancer	high LDL	SCAMP2	10066	PID_ALPHA_SYNUCLEIN_PATHWAY
Breast cancer	high LDL	SCAMP2	10066	PID_ARF6_DOWNSTREAM_PATHWAY
Breast cancer	high LDL	SCAMP2	10066	PID_ARF6_TRAFFICKING_PATHWAY
Breast cancer	high LDL	SCAMP2	10066	PID_ARF_3PATHWAY
Breast cancer	high LDL	SCAMP2	10066	PID_RHOA_PATHWAY
Breast cancer	high LDL	SCAMP2	10066	WP_MODULATION_OF_PI3K_AKT_MTOR_SIGNALING_BY_BIOACTIVE_SPHINGOLIPIDS
Breast cancer	high LDL	SCAMP2	10066	WP_MONOAMINE_TRANSPORT
Breast cancer	high LDL	SCAMP2	10066	WP_SEROTONIN_TRANSPORTER_ACTIVITY
Breast cancer	high LDL	SCAMP5	192683	REACTOME_NEUROFASCIN_INTERACTIONS
Breast cancer	high LDL	SDCBP	6386	REACTOME_NECTIN_NECL_TRANS_HETERODIMERIZATION
Breast cancer	high LDL	SDCBP	6386	REACTOME_NEUROFASCIN_INTERACTIONS
Breast cancer	high LDL	SEMA7A	8482	REACTOME_CHL1_INTERACTIONS
Breast cancer	high LDL	SEMA7A	8482	REACTOME_NERVOUS_SYSTEM_DEVELOPMENT
Breast cancer	high LDL	SEMA7A	8482	REACTOME_OTHER_SEMAPHORIN_INTERACTIONS
Breast cancer	high LDL	SEMA7A	8482	REACTOME_SEMAPHORIN_INTERACTIONS
Breast cancer	high LDL	SLC50A1	55974	KEGG_RIBOSOME
Breast cancer	high LDL	SLC50A1	55974	KEGG_MEDICUS_PATHOGEN_SARS_COV_2_NSP1_TO_TRANSLATION_INITIATION
Breast cancer	high LDL	SLC50A1	55974	KEGG_MEDICUS_REFERENCE_TRANSLATION_INITIATION
Breast cancer	high LDL	SLC50A1	55974	REACTOME_EUKARYOTIC_TRANSLATION_ELONGATION
Breast cancer	high LDL	SLC50A1	55974	REACTOME_NONSENSE_MEDIATED_DECAY_NMD
Breast cancer	high LDL	SLC50A1	55974	REACTOME_REGULATION_OF_EXPRESSION_OF_SLITS_AND_ROBOS
Breast cancer	high LDL	SLC50A1	55974	REACTOME_RESPONSE_OF_EIF2AK4_GCN2_TO_AMINO_ACID_DEFICIENCY
Breast cancer	high LDL	SLC50A1	55974	REACTOME_SARS_COV_1_MODULATES_HOST_TRANSLATION_MACHINERY
Breast cancer	high LDL	SLC50A1	55974	REACTOME_SARS_COV_2_MODULATES_HOST_TRANSLATION_MACHINERY
Breast cancer	high LDL	SLC50A1	55974	REACTOME_SELENOAMINO_ACID_METABOLISM
Breast cancer	high LDL	SLC50A1	55974	REACTOME_SRP_DEPENDENT_COTRANSLATIONAL_PROTEIN_TARGETING_TO_MEMBRANE
Breast cancer	high LDL	SLC50A1	55974	WP_CYTOPLASMIC_RIBOSOMAL_PROTEINS
Breast cancer	high LDL	SPTY2D1	144108	REACTOME_ACTIVATED_PKN1_STIMULATES_TRANSCRIPTION_OF_AR_ANDROGEN_RECEPTOR_REGULATED_GENES_KLK2_AND_KLK3
Breast cancer	high LDL	SPTY2D1	144108	REACTOME_AMYLOID_FIBER_FORMATION
Breast cancer	high LDL	SPTY2D1	144108	REACTOME_ASSEMBLY_OF_THE_ORC_COMPLEX_AT_THE_ORIGIN_OF_REPLICATION
Breast cancer	high LDL	SPTY2D1	144108	REACTOME_CHROMATIN_MODIFICATIONS_DURING_THE_MATERNAL_TO_ZYGOTIC_TRANSITION_MZT
Breast cancer	high LDL	SPTY2D1	144108	REACTOME_CONDENSATION_OF_PROPHASE_CHROMOSOMES
Breast cancer	high LDL	SPTY2D1	144108	REACTOME_DNA_REPLICATION_PRE_INITIATION
Breast cancer	high LDL	SPTY2D1	144108	REACTOME_ERCC6_CSB_AND_EHMT2_G9A_POSITIVELY_REGULATE_RRNA_EXPRESSION
Breast cancer	high LDL	SPTY2D1	144108	REACTOME_G2_M_DNA_DAMAGE_CHECKPOINT
Breast cancer	high LDL	SPTY2D1	144108	REACTOME_HCMV_LATE_EVENTS
Breast cancer	high LDL	SPTY2D1	144108	REACTOME_HDMS_DEMETHYLATE_HISTONES
Breast cancer	high LDL	SPTY2D1	144108	REACTOME_MATERNAL_TO_ZYGOTIC_TRANSITION_MZT
Breast cancer	high LDL	SPTY2D1	144108	REACTOME_MEIOTIC_RECOMBINATION
Breast cancer	high LDL	SPTY2D1	144108	REACTOME_NONHOMOLOGOUS_END_JOINING_NHEJ
Breast cancer	high LDL	SPTY2D1	144108	REACTOME_PKMTS_METHYLATE_HISTONE_LYSINES
Breast cancer	high LDL	SPTY2D1	144108	REACTOME_PRE_NOTCH_EXPRESSION_AND_PROCESSING
Breast cancer	high LDL	SPTY2D1	144108	REACTOME_PROCESSING_OF_DNA_DOUBLE_STRAND_BREAK_ENDS
Breast cancer	high LDL	SPTY2D1	144108	REACTOME_REPLACEMENT_OF_PROTAMINES_BY_NUCLEOSOMES_IN_THE_MALE_PRONUCLEUS
Breast cancer	high LDL	SPTY2D1	144108	REACTOME_SENESCENCE_ASSOCIATED_SECRETORY_PHENOTYPE_SASP
Breast cancer	high LDL	SPTY2D1	144108	REACTOME_SIRT1_NEGATIVELY_REGULATES_RRNA_EXPRESSION
Breast cancer	high LDL	SPTY2D1	144108	REACTOME_TRANSCRIPTIONAL_REGULATION_BY_SMALL_RNAS
Breast cancer	high LDL	SPTY2D1	144108	REACTOME_TRANSCRIPTIONAL_REGULATION_OF_GRANULOPOIESIS
Breast cancer	high LDL	SPTY2D1	144108	WP_HISTONE_MODIFICATIONS
Breast cancer	high LDL	THBS3	7059	KEGG_ECM_RECEPTOR_INTERACTION
Breast cancer	high LDL	THBS3	7059	KEGG_FOCAL_ADHESION
Breast cancer	high LDL	THBS3	7059	PID_ARF6_TRAFFICKING_PATHWAY
Breast cancer	high LDL	THBS3	7059	PID_INTEGRIN_CS_PATHWAY
Breast cancer	high LDL	THBS3	7059	REACTOME_SIGNALING_BY_PDGF
Breast cancer	high LDL	THBS3	7059	WP_FOCAL_ADHESION
Breast cancer	high LDL	THBS3	7059	WP_INFLAMMATORY_RESPONSE_PATHWAY
Breast cancer	high LDL	THBS3	7059	WP_PI3K_AKT_SIGNALING_PATHWAY
Breast cancer	high LDL	TSG101	7251	BIOCARTA_STATHMIN_PATHWAY
Breast cancer	high LDL	TSG101	7251	REACTOME_ASSEMBLY_OF_THE_HIV_VIRION
Breast cancer	high LDL	TSG101	7251	WP_7Q11_23_COPY_NUMBER_VARIATION_SYNDROME
Breast cancer	high LDL	UEVLD	55293	REACTOME_HCMV_INFECTION
Breast cancer	high LDL	UEVLD	55293	REACTOME_HCMV_LATE_EVENTS
Breast cancer	high LDL	ULK3	25989	KEGG_MTOR_SIGNALING_PATHWAY
Breast cancer	high LDL	ULK3	25989	KEGG_REGULATION_OF_AUTOPHAGY
Breast cancer	high LDL	ULK3	25989	KEGG_MEDICUS_REFERENCE_AUTOPHAGY_VESICLE_NUCLEATION_ELONGATION_MATURATION_MTORC1_PI3KC3_C1
Breast cancer	high LDL	ULK3	25989	KEGG_MEDICUS_REFERENCE_C9ORF72_MEDIATED_AUTOPHAGY_INITIATION
Breast cancer	high LDL	ULK3	25989	WP_AUTOPHAGY
Breast cancer	high LDL	ULK3	25989	WP_HOST_PATHOGEN_INTERACTION_OF_HUMAN_CORONAVIRUSES_AUTOPHAGY
Breast cancer	high LDL	ULK3	25989	WP_TARGET_OF_RAPAMYCIN_SIGNALING
Breast cancer	Prostate cancer	CDKN2B	1030	SA_G1_AND_S_PHASES
Breast cancer	Prostate cancer	CDKN2B	1030	SA_REG_CASCADE_OF_CYCLIN_EXPR
Breast cancer	Prostate cancer	CDKN2B	1030	BIOCARTA_ARF_PATHWAY
Breast cancer	Prostate cancer	CDKN2B	1030	BIOCARTA_CELLCYCLE_PATHWAY
Breast cancer	Prostate cancer	CDKN2B	1030	BIOCARTA_CTCF_PATHWAY
Breast cancer	Prostate cancer	CDKN2B	1030	BIOCARTA_G1_PATHWAY
Breast cancer	Prostate cancer	CDKN2B	1030	BIOCARTA_RACCYCD_PATHWAY
Breast cancer	Prostate cancer	CDKN2B	1030	KEGG_CELL_CYCLE
Breast cancer	Prostate cancer	CDKN2B	1030	KEGG_SMALL_CELL_LUNG_CANCER
Breast cancer	Prostate cancer	CDKN2B	1030	KEGG_MEDICUS_PATHOGEN_EBV_EBNA3C_TO_CELL_CYCLE_G1_S
Breast cancer	Prostate cancer	CDKN2B	1030	KEGG_MEDICUS_PATHOGEN_HCV_CORE_TO_RXRA_LXRA_MEDIATED_TRANSCRIPTION
Breast cancer	Prostate cancer	CDKN2B	1030	KEGG_MEDICUS_PATHOGEN_KSHV_VCYCLIN_TO_CELL_CYCLE_G1_S
Breast cancer	Prostate cancer	CDKN2B	1030	KEGG_MEDICUS_REFERENCE_MDM2_P21_CELL_CYCLE_G1_S_N00066
Breast cancer	Prostate cancer	CDKN2B	1030	KEGG_MEDICUS_REFERENCE_P16_CELL_CYCLE_G1_S
Breast cancer	Prostate cancer	CDKN2B	1030	KEGG_MEDICUS_REFERENCE_P300_P21_CELL_CYCLE_G1_S
Breast cancer	Prostate cancer	CDKN2B	1030	KEGG_MEDICUS_VARIANT_AMPLIFIED_CCND1_TO_CELL_CYCLE_G1_S
Breast cancer	Prostate cancer	CDKN2B	1030	KEGG_MEDICUS_VARIANT_AMPLIFIED_CDK4_TO_CELL_CYCLE_G1_S
Breast cancer	Prostate cancer	CDKN2B	1030	KEGG_MEDICUS_VARIANT_AMPLIFIED_MDM2_TO_P21_CELL_CYCLE_G1_S
Breast cancer	Prostate cancer	CDKN2B	1030	KEGG_MEDICUS_VARIANT_AMPLIFIED_MYC_TO_CELL_CYCLE_G1_S
Breast cancer	Prostate cancer	CDKN2B	1030	KEGG_MEDICUS_VARIANT_AMPLIFIED_MYC_TO_P15_CELL_CYCLE_G1_S
Breast cancer	Prostate cancer	CDKN2B	1030	REACTOME_ABERRANT_REGULATION_OF_MITOTIC_G1_S_TRANSITION_IN_CANCER_DUE_TO_RB1_DEFECTS
Breast cancer	Prostate cancer	CDKN2B	1030	REACTOME_CYCLIN_D_ASSOCIATED_EVENTS_IN_G1
Breast cancer	Prostate cancer	CDKN2B	1030	REACTOME_DISEASES_OF_MITOTIC_CELL_CYCLE
Breast cancer	Prostate cancer	CDKN2B	1030	REACTOME_DRUG_MEDIATED_INHIBITION_OF_CDK4_CDK6_ACTIVITY
Breast cancer	Prostate cancer	CDKN2B	1030	REACTOME_FOXO_MEDIATED_TRANSCRIPTION_OF_CELL_CYCLE_GENES
Breast cancer	Prostate cancer	CDKN2B	1030	REACTOME_MITOTIC_G1_PHASE_AND_G1_S_TRANSITION
Breast cancer	Prostate cancer	CDKN2B	1030	REACTOME_PTK6_REGULATES_CELL_CYCLE
Breast cancer	Prostate cancer	CDKN2B	1030	REACTOME_RUNX3_REGULATES_CDKN1A_TRANSCRIPTION
Breast cancer	Prostate cancer	CDKN2B	1030	REACTOME_RUNX3_REGULATES_P14_ARF
Breast cancer	Prostate cancer	CDKN2B	1030	REACTOME_SMAD2_SMAD3_SMAD4_HETEROTRIMER_REGULATES_TRANSCRIPTION
Breast cancer	Prostate cancer	CDKN2B	1030	REACTOME_TFAP2_AP_2_FAMILY_REGULATES_TRANSCRIPTION_OF_CELL_CYCLE_FACTORS
Breast cancer	Prostate cancer	CDKN2B	1030	WP_CELL_CYCLE
Breast cancer	Prostate cancer	CDKN2B	1030	WP_G1_TO_S_CELL_CYCLE_CONTROL
Breast cancer	Prostate cancer	CDKN2B	1030	WP_GLIOBLASTOMA_SIGNALING_PATHWAYS
Breast cancer	Prostate cancer	CDKN2B	1030	WP_INTEGRATED_CANCER_PATHWAY
Breast cancer	Prostate cancer	CDKN2B	1030	WP_MAMMARY_GLAND_DEVELOPMENT_PATHWAY_PUBERTY_STAGE_2_OF_4
Breast cancer	Prostate cancer	CDKN2B	1030	WP_METASTATIC_BRAIN_TUMOR
Breast cancer	Prostate cancer	CDKN2B	1030	WP_MIRNAS_INVOLVED_IN_DNA_DAMAGE_RESPONSE
Breast cancer	Prostate cancer	CDKN2B	1030	WP_SMALL_CELL_LUNG_CANCER
Breast cancer	Prostate cancer	CDKN2B	1030	WP_TROP2_REGULATORY_SIGNALING
Breast cancer	Prostate cancer	CDKN2B	1030	WP_VITAMIN_D_RECEPTOR_PATHWAY
Breast cancer	Prostate cancer	DFFA	1676	SA_CASPASE_CASCADE
Breast cancer	Prostate cancer	DFFA	1676	BIOCARTA_BCELLSURVIVAL_PATHWAY
Breast cancer	Prostate cancer	DFFA	1676	BIOCARTA_CASPASE_PATHWAY
Breast cancer	Prostate cancer	DFFA	1676	BIOCARTA_D4GDI_PATHWAY
Breast cancer	Prostate cancer	DFFA	1676	BIOCARTA_DEATH_PATHWAY
Breast cancer	Prostate cancer	DFFA	1676	BIOCARTA_DNAFRAGMENT_PATHWAY
Breast cancer	Prostate cancer	DFFA	1676	BIOCARTA_FAS_PATHWAY
Breast cancer	Prostate cancer	DFFA	1676	BIOCARTA_HIVNEF_PATHWAY
Breast cancer	Prostate cancer	DFFA	1676	BIOCARTA_SET_PATHWAY
Breast cancer	Prostate cancer	DFFA	1676	BIOCARTA_TNFR1_PATHWAY
Breast cancer	Prostate cancer	DFFA	1676	KEGG_MEDICUS_REFERENCE_DNA_DEGRADATION_BY_EXTRACELLULAR_ENDOLYSOSOMAL_DNASE
Breast cancer	Prostate cancer	DFFA	1676	PID_CASPASE_PATHWAY
Breast cancer	Prostate cancer	DFFA	1676	PID_HIV_NEF_PATHWAY
Breast cancer	Prostate cancer	DFFA	1676	REACTOME_APOPTOSIS
Breast cancer	Prostate cancer	DFFA	1676	REACTOME_APOPTOSIS_INDUCED_DNA_FRAGMENTATION
Breast cancer	Prostate cancer	DFFA	1676	REACTOME_APOPTOTIC_EXECUTION_PHASE
Breast cancer	Prostate cancer	DFFA	1676	REACTOME_CASPASE_MEDIATED_CLEAVAGE_OF_CYTOSKELETAL_PROTEINS
Breast cancer	Prostate cancer	DFFA	1676	REACTOME_LIPID_PARTICLE_ORGANIZATION
Breast cancer	Prostate cancer	DFFA	1676	REACTOME_PROGRAMMED_CELL_DEATH
Breast cancer	Prostate cancer	DFFA	1676	WP_ACUTE_VIRAL_MYOCARDITIS
Breast cancer	Prostate cancer	DFFA	1676	WP_APOPTOSIS
Breast cancer	Prostate cancer	DFFA	1676	WP_FAS_LIGAND_PATHWAY_AND_STRESS_INDUCTION_OF_HEAT_SHOCK_PROTEINS
Breast cancer	Prostate cancer	DFFA	1676	WP_PEROXIREDOXIN_2_INDUCED_OVARIAN_FAILURE
Breast cancer	Prostate cancer	GATAD2A	54815	PID_HDAC_CLASSI_PATHWAY
Breast cancer	Prostate cancer	GATAD2A	54815	REACTOME_P75NTR_NEGATIVELY_REGULATES_CELL_CYCLE_VIA_SC1
Breast cancer	Prostate cancer	GATAD2A	54815	REACTOME_POTENTIAL_THERAPEUTICS_FOR_SARS
Breast cancer	Prostate cancer	GATAD2A	54815	REACTOME_RNA_POLYMERASE_I_TRANSCRIPTION_INITIATION
Breast cancer	Prostate cancer	GNB1L	54584	REACTOME_DEFECTIVE_F9_ACTIVATION
Breast cancer	Prostate cancer	GNB1L	54584	REACTOME_DEFECTIVE_FACTOR_IX_CAUSES_HEMOPHILIA_B
Breast cancer	Prostate cancer	GNB1L	54584	REACTOME_GP1B_IX_V_ACTIVATION_SIGNALLING
Breast cancer	Prostate cancer	GNB1L	54584	WP_22Q11_2_COPY_NUMBER_VARIATION_SYNDROME
Breast cancer	Prostate cancer	HAPLN4	404037	REACTOME_LIPID_PARTICLE_ORGANIZATION
Breast cancer	Prostate cancer	HAPLN4	404037	REACTOME_REGULATION_OF_GLUCOKINASE_BY_GLUCOKINASE_REGULATORY_PROTEIN
Breast cancer	Prostate cancer	HTR3A	3359	REACTOME_SEROTONIN_RECEPTORS
Breast cancer	Prostate cancer	L3MBTL3	84456	WP_INTERACTOME_OF_POLYCOMB_REPRESSIVE_COMPLEX_2_PRC2
Breast cancer	Prostate cancer	MAU2	23383	KEGG_MEDICUS_PATHOGEN_HTLV_1_TAX_TO_SPINDLE_ASSEMBLY_CHECKPOINT_SIGNALING
Breast cancer	Prostate cancer	MAU2	23383	KEGG_MEDICUS_REFERENCE_COHESIN_DISSOCIATION_IN_ANAPHASE
Breast cancer	Prostate cancer	MAU2	23383	KEGG_MEDICUS_REFERENCE_COHESIN_LOADING
Breast cancer	Prostate cancer	MAU2	23383	KEGG_MEDICUS_REFERENCE_ESTABLISHMENT_OF_COHESION
Breast cancer	Prostate cancer	MAU2	23383	REACTOME_COHESIN_LOADING_ONTO_CHROMATIN
Breast cancer	Prostate cancer	MAU2	23383	REACTOME_ESTABLISHMENT_OF_SISTER_CHROMATID_COHESION
Breast cancer	Prostate cancer	MAU2	23383	REACTOME_MITOTIC_TELOPHASE_CYTOKINESIS
Breast cancer	Prostate cancer	MAU2	23383	WP_COHESIN_COMPLEX_CORNELIA_DE_LANGE_SYNDROME
Breast cancer	Prostate cancer	MAU2	23383	WP_REGULATION_OF_SISTER_CHROMATID_SEPARATION_AT_THE_METAPHASE_ANAPHASE_TRANSITION
Breast cancer	Prostate cancer	MAU2	23383	WP_SMC1_SMC3_ROLE_IN_DNA_DAMAGE_CORNELIA_DE_LANGE_SYNDROME
Breast cancer	Prostate cancer	MYO15A	51168	REACTOME_SENSORY_PERCEPTION
Breast cancer	Prostate cancer	MYO15A	51168	REACTOME_SENSORY_PROCESSING_OF_SOUND
Breast cancer	Prostate cancer	MYO15A	51168	REACTOME_SENSORY_PROCESSING_OF_SOUND_BY_OUTER_HAIR_CELLS_OF_THE_COCHLEA
Breast cancer	Prostate cancer	NCAN	1463	KEGG_GLYCOSAMINOGLYCAN_BIOSYNTHESIS_CHONDROITIN_SULFATE
Breast cancer	Prostate cancer	NCAN	1463	KEGG_GLYCOSAMINOGLYCAN_BIOSYNTHESIS_HEPARAN_SULFATE
Breast cancer	Prostate cancer	NCAN	1463	KEGG_SULFUR_METABOLISM
Breast cancer	Prostate cancer	NCAN	1463	KEGG_MEDICUS_REFERENCE_CHONDROITIN_SULFATE_BIOSYNTHESIS
Breast cancer	Prostate cancer	NCAN	1463	KEGG_MEDICUS_REFERENCE_GLYCOSAMINOGLYCAN_BIOSYNTHESIS_LINKAGE_TETRASACCHARIDE
Breast cancer	Prostate cancer	NCAN	1463	KEGG_MEDICUS_REFERENCE_HEPARAN_SULFATE_BIOSYNTHESIS
Breast cancer	Prostate cancer	NCAN	1463	PID_SYNDECAN_3_PATHWAY
Breast cancer	Prostate cancer	NCAN	1463	REACTOME_A_TETRASACCHARIDE_LINKER_SEQUENCE_IS_REQUIRED_FOR_GAG_SYNTHESIS
Breast cancer	Prostate cancer	NCAN	1463	REACTOME_CHONDROITIN_SULFATE_BIOSYNTHESIS
Breast cancer	Prostate cancer	NCAN	1463	REACTOME_CHONDROITIN_SULFATE_DERMATAN_SULFATE_METABOLISM
Breast cancer	Prostate cancer	NCAN	1463	REACTOME_CS_DS_DEGRADATION
Breast cancer	Prostate cancer	NCAN	1463	REACTOME_DEFECTIVE_B4GALT7_CAUSES_EDS_PROGEROID_TYPE
Breast cancer	Prostate cancer	NCAN	1463	REACTOME_DEFECTIVE_CHST14_CAUSES_EDS_MUSCULOCONTRACTURAL_TYPE
Breast cancer	Prostate cancer	NCAN	1463	REACTOME_DEFECTIVE_CHST3_CAUSES_SEDCJD
Breast cancer	Prostate cancer	NCAN	1463	REACTOME_DEFECTIVE_CHSY1_CAUSES_TPBS
Breast cancer	Prostate cancer	NCAN	1463	REACTOME_DEFECTIVE_EXT2_CAUSES_EXOSTOSES_2
Breast cancer	Prostate cancer	NCAN	1463	REACTOME_DERMATAN_SULFATE_BIOSYNTHESIS
Breast cancer	Prostate cancer	NCAN	1463	REACTOME_DISEASES_ASSOCIATED_WITH_GLYCOSAMINOGLYCAN_METABOLISM
Breast cancer	Prostate cancer	NCAN	1463	REACTOME_GLYCOSAMINOGLYCAN_METABOLISM
Breast cancer	Prostate cancer	NCAN	1463	REACTOME_HEPARAN_SULFATE_HEPARIN_HS_GAG_METABOLISM
Breast cancer	Prostate cancer	NCAN	1463	REACTOME_HS_GAG_BIOSYNTHESIS
Breast cancer	Prostate cancer	NCAN	1463	REACTOME_HS_GAG_DEGRADATION
Breast cancer	Prostate cancer	NCAN	1463	REACTOME_METABOLISM_OF_CARBOHYDRATES
Breast cancer	Prostate cancer	NCAN	1463	WP_GLYCOSAMINOGLYCAN_SYNTHESIS_IN_FIBROBLASTS
Breast cancer	Prostate cancer	NCAN	1463	WP_PROTEOGLYCAN_BIOSYNTHESIS
Breast cancer	Prostate cancer	NDUFA13	51079	REACTOME_ORGANIC_ANION_TRANSPORT
Breast cancer	Prostate cancer	NKX2-6	137814	PID_SMAD2_3PATHWAY
Breast cancer	Prostate cancer	NKX2-6	137814	REACTOME_REGULATION_OF_SIGNALING_BY_NODAL
Breast cancer	Prostate cancer	NKX2-6	137814	REACTOME_SIGNALING_BY_NODAL
Breast cancer	Prostate cancer	NKX2-6	137814	WP_TGF_SMAD_SIGNALING_PATHWAY
Breast cancer	Prostate cancer	NKX3-1	4824	KEGG_PATHWAYS_IN_CANCER
Breast cancer	Prostate cancer	NKX3-1	4824	KEGG_PROSTATE_CANCER
Breast cancer	Prostate cancer	NKX3-1	4824	KEGG_MEDICUS_ENV_FACTOR_NNK_NNN_TO_PI3K_SIGNALING_PATHWAY_N01350
Breast cancer	Prostate cancer	NKX3-1	4824	KEGG_MEDICUS_REFERENCE_AREG_EGFR_PI3K_SIGNALING_PATHWAY
Breast cancer	Prostate cancer	NKX3-1	4824	KEGG_MEDICUS_REFERENCE_CD80_CD86_CD28_PI3K_SIGNALING_PATHWAY
Breast cancer	Prostate cancer	NKX3-1	4824	KEGG_MEDICUS_REFERENCE_CD80_CD86_CTLA4_PP2A_SIGNALING_PATHWAY
Breast cancer	Prostate cancer	NKX3-1	4824	KEGG_MEDICUS_REFERENCE_EREG_EGFR_PI3K_SIGNALING_PATHWAY
Breast cancer	Prostate cancer	NKX3-1	4824	KEGG_MEDICUS_REFERENCE_HGF_MET_PI3K_SIGNALING_PATHWAY
Breast cancer	Prostate cancer	NKX3-1	4824	KEGG_MEDICUS_REFERENCE_IGF2_IGF1R_PI3K_SIGNALING_PATHWAY
Breast cancer	Prostate cancer	NKX3-1	4824	KEGG_MEDICUS_REFERENCE_IGF_IGF1R_PI3K_SIGNALING_PATHWAY
Breast cancer	Prostate cancer	NKX3-1	4824	KEGG_MEDICUS_REFERENCE_KITLG_KIT_PI3K_SIGNALING_PATHWAY
Breast cancer	Prostate cancer	NKX3-1	4824	KEGG_MEDICUS_REFERENCE_NRG_ERBB4_PI3K_SIGNALING_PATHWAY
Breast cancer	Prostate cancer	NKX3-1	4824	KEGG_MEDICUS_REFERENCE_P4_PR_PI3K_SIGNALING_PATHWAY
Breast cancer	Prostate cancer	NKX3-1	4824	KEGG_MEDICUS_REFERENCE_PDGF_PDGFR_PI3K_SIGNALING_PATHWAY
Breast cancer	Prostate cancer	NKX3-1	4824	KEGG_MEDICUS_REFERENCE_PP2A_AKT_SIGNALING_PATHWAY
Breast cancer	Prostate cancer	NKX3-1	4824	KEGG_MEDICUS_REFERENCE_RELN_VLDLR_PI3K_SIGNALING_PATHWAY
Breast cancer	Prostate cancer	NKX3-1	4824	KEGG_MEDICUS_REFERENCE_TGFA_EGFR_PI3K_SIGNALING_PATHWAY
Breast cancer	Prostate cancer	NKX3-1	4824	KEGG_MEDICUS_VARIANT_AMPLIFIED_EGFR_TO_PI3K_SIGNALING_PATHWAY
Breast cancer	Prostate cancer	NKX3-1	4824	KEGG_MEDICUS_VARIANT_AMPLIFIED_FGFR_TO_PI3K_SIGNALING_PATHWAY
Breast cancer	Prostate cancer	NKX3-1	4824	KEGG_MEDICUS_VARIANT_AMPLIFIED_MET_TO_PI3K_SIGNALING_PATHWAY
Breast cancer	Prostate cancer	NKX3-1	4824	KEGG_MEDICUS_VARIANT_AMPLIFIED_PDGFR_TO_PI3K_SIGNALING_PATHWAY
Breast cancer	Prostate cancer	NKX3-1	4824	KEGG_MEDICUS_VARIANT_AREG_OVEREXPRESSION_TO_PI3K_SIGNALING_PATHWAY
Breast cancer	Prostate cancer	NKX3-1	4824	KEGG_MEDICUS_VARIANT_BCR_ABL_FUSION_KINASE_TO_PI3K_SIGNALING_PATHWAY
Breast cancer	Prostate cancer	NKX3-1	4824	KEGG_MEDICUS_VARIANT_DAB1_OVEREXPRESSION_TO_RELN_VLDLR_PI3K_SIGNALING_PATHWAY
Breast cancer	Prostate cancer	NKX3-1	4824	KEGG_MEDICUS_VARIANT_EGFR_OVEREXPRESSION_TO_PI3K_SIGNALING_PATHWAY
Breast cancer	Prostate cancer	NKX3-1	4824	KEGG_MEDICUS_VARIANT_EML4_ALK_FUSION_KINASE_TO_PI3K_SIGNALING_PATHWAY
Breast cancer	Prostate cancer	NKX3-1	4824	KEGG_MEDICUS_VARIANT_EREG_OVEREXPRESSION_TO_PI3K_SIGNALING_PATHWAY
Breast cancer	Prostate cancer	NKX3-1	4824	KEGG_MEDICUS_VARIANT_MUTATION_ACTIVATED_EGFR_TO_PI3K_SIGNALING_PATHWAY
Breast cancer	Prostate cancer	NKX3-1	4824	KEGG_MEDICUS_VARIANT_MUTATION_ACTIVATED_KIT_TO_PI3K_SIGNALING_PATHWAY
Breast cancer	Prostate cancer	NKX3-1	4824	KEGG_MEDICUS_VARIANT_MUTATION_ACTIVATED_KRAS_NRAS_TO_PI3K_SIGNALING_PATHWAY
Breast cancer	Prostate cancer	NKX3-1	4824	KEGG_MEDICUS_VARIANT_MUTATION_ACTIVATED_MET_TO_PI3K_SIGNALING_PATHWAY
Breast cancer	Prostate cancer	NKX3-1	4824	KEGG_MEDICUS_VARIANT_MUTATION_ACTIVATED_PI3K_TO_PI3K_SIGNALING_PATHWAY
Breast cancer	Prostate cancer	NKX3-1	4824	KEGG_MEDICUS_VARIANT_MUTATION_ACTIVATED_RET_TO_PI3K_SIGNALING_PATHWAY
Breast cancer	Prostate cancer	NKX3-1	4824	KEGG_MEDICUS_VARIANT_TGFA_OVEREXPRESSION_TO_PI3K_SIGNALING_PATHWAY
Breast cancer	Prostate cancer	NKX3-1	4824	PID_AR_PATHWAY
Breast cancer	Prostate cancer	NKX3-1	4824	PID_HNF3A_PATHWAY
Breast cancer	Prostate cancer	NKX3-1	4824	REACTOME_ACTIVATION_OF_BAD_AND_TRANSLOCATION_TO_MITOCHONDRIA
Breast cancer	Prostate cancer	NKX3-1	4824	REACTOME_AKT_PHOSPHORYLATES_TARGETS_IN_THE_CYTOSOL
Breast cancer	Prostate cancer	NKX3-1	4824	REACTOME_CTLA4_INHIBITORY_SIGNALING
Breast cancer	Prostate cancer	NKX3-1	4824	REACTOME_ESTROGEN_DEPENDENT_NUCLEAR_EVENTS_DOWNSTREAM_OF_ESR_MEMBRANE_SIGNALING
Breast cancer	Prostate cancer	NKX3-1	4824	REACTOME_REGULATION_OF_TP53_ACTIVITY_THROUGH_ACETYLATION
Breast cancer	Prostate cancer	NKX3-1	4824	REACTOME_RUNX2_REGULATES_GENES_INVOLVED_IN_CELL_MIGRATION
Breast cancer	Prostate cancer	NKX3-1	4824	REACTOME_SARS_COV_2_TARGETS_HOST_INTRACELLULAR_SIGNALLING_AND_REGULATORY_PATHWAYS
Breast cancer	Prostate cancer	NKX3-1	4824	WP_GROWTH_FACTORS_AND_HORMONES_IN_BETA_CELL_PROLIFERATION
Breast cancer	Prostate cancer	NKX3-1	4824	WP_INVOLVEMENT_OF_SECRETASE_IN_NEURODEGENERATIVE_DISEASES
Breast cancer	Prostate cancer	NKX3-1	4824	WP_MIRNA_REGULATION_OF_PROSTATE_CANCER_SIGNALING_PATHWAYS
Breast cancer	Prostate cancer	NKX3-1	4824	WP_RELATIONSHIP_BETWEEN_INFLAMMATION_COX_2_AND_EGFR
Breast cancer	Prostate cancer	NKX3-1	4824	WP_TRANSCRIPTION_FACTORS_REGULATE_MIRNAS_RELATED_TO_CARDIAC_HYPERTROPHY
Breast cancer	Prostate cancer	PEX14	5195	REACTOME_CLASS_I_PEROXISOMAL_MEMBRANE_PROTEIN_IMPORT
Breast cancer	Prostate cancer	PEX14	5195	REACTOME_LINOLEIC_ACID_LA_METABOLISM
Breast cancer	Prostate cancer	PGD	5226	REACTOME_NFE2L2_REGULATES_PENTOSE_PHOSPHATE_PATHWAY_GENES
Breast cancer	Prostate cancer	PGD	5226	WP_METABOLIC_REPROGRAMMING_IN_COLON_CANCER
Breast cancer	Prostate cancer	SUGP1	57794	WP_MRNA_PROCESSING
Breast cancer	Prostate cancer	TAX1BP1	8887	REACTOME_NEGATIVE_REGULATORS_OF_DDX58_IFIH1_SIGNALING
Breast cancer	Prostate cancer	TCF7L2	6934	KEGG_MEDICUS_PATHOGEN_KSHV_LANA_TO_WNT_SIGNALING_PATHWAY
Breast cancer	Prostate cancer	TCF7L2	6934	KEGG_MEDICUS_PATHOGEN_SALMONELLA_AVRA_TO_BETA_CATENIN_SIGNALING_PATHWAY
Breast cancer	Prostate cancer	TCF7L2	6934	KEGG_MEDICUS_VARIANT_CDH1_REDUCED_EXPRESSION_TO_BETA_CATENIN_SIGNALING_PATHWAY
Breast cancer	Prostate cancer	TCF7L2	6934	KEGG_MEDICUS_VARIANT_MUTATION_INACTIVATED_APC_TO_WNT_SIGNALING_PATHWAY
Breast cancer	Prostate cancer	TCF7L2	6934	KEGG_MEDICUS_VARIANT_MUTATION_INACTIVATED_AXIN_TO_WNT_SIGNALING_PATHWAY
Breast cancer	Prostate cancer	TCF7L2	6934	REACTOME_BINDING_OF_TCF_LEF_CTNNB1_TO_TARGET_GENE_PROMOTERS
Breast cancer	Prostate cancer	TCF7L2	6934	REACTOME_RUNX3_REGULATES_WNT_SIGNALING
Breast cancer	Prostate cancer	TCF7L2	6934	REACTOME_ZINC_EFFLUX_AND_COMPARTMENTALIZATION_BY_THE_SLC30_FAMILY
Breast cancer	Prostate cancer	TCF7L2	6934	WP_AMPLIFICATION_AND_EXPANSION_OF_ONCOGENIC_PATHWAYS_AS_METASTATIC_TRAITS
Breast cancer	Prostate cancer	TM6SF2	53345	REACTOME_ACYL_CHAIN_REMODELING_OF_DAG_AND_TAG
Breast cancer	Prostate cancer	TM6SF2	53345	REACTOME_ACYL_CHAIN_REMODELLING_OF_PI
Breast cancer	Prostate cancer	TM6SF2	53345	REACTOME_LIPID_PARTICLE_ORGANIZATION
Breast cancer	Prostate cancer	YJEFN3	374887	KEGG_RNA_DEGRADATION
Breast cancer	Prostate cancer	YJEFN3	374887	REACTOME_DEADENYLATION_DEPENDENT_MRNA_DECAY
Breast cancer	Prostate cancer	YJEFN3	374887	REACTOME_MRNA_DECAY_BY_5_TO_3_EXORIBONUCLEASE
Breast cancer	Prostate cancer	YJEFN3	374887	REACTOME_TRISTETRAPROLIN_TTP_ZFP36_BINDS_AND_DESTABILIZES_MRNA
Breast cancer	Prostate cancer	ZW10	9183	KEGG_MEDICUS_REFERENCE_DISASSEMBLY_OF_MCC
Breast cancer	Prostate cancer	ZW10	9183	KEGG_MEDICUS_REFERENCE_DYNEIN_RECRUITMENT_TO_THE_KINETOCHORE
Breast cancer	Prostate cancer	ZW10	9183	KEGG_MEDICUS_REFERENCE_RECRUITMENT_AND_FORMATION_OF_THE_MCC
Breast cancer	Prostate cancer	ZW10	9183	KEGG_MEDICUS_REFERENCE_SPINDLE_ASSEMBLY_CHECKPOINT_SIGNALING
Breast cancer	Schizophrenia	FES	2242	BIOCARTA_IL4_PATHWAY
Breast cancer	Schizophrenia	FES	2242	PID_IL4_2PATHWAY
Breast cancer	Schizophrenia	FES	2242	PID_VEGFR1_2_PATHWAY
Breast cancer	Schizophrenia	FES	2242	WP_IL_4_SIGNALING_PATHWAY
Breast cancer	Schizophrenia	FES	2242	WP_INTERLEUKIN_11_SIGNALING_PATHWAY
Breast cancer	Schizophrenia	FES	2242	WP_THYMIC_STROMAL_LYMPHOPOIETIN_TSLP_SIGNALING_PATHWAY
Breast cancer	Schizophrenia	MAU2	23383	KEGG_MEDICUS_REFERENCE_COHESIN_LOADING
Breast cancer	Schizophrenia	MAU2	23383	KEGG_MEDICUS_REFERENCE_ESTABLISHMENT_OF_COHESION
Breast cancer	Schizophrenia	MAU2	23383	KEGG_MEDICUS_REFERENCE_LOADING_OF_THE_SMC5_SMC6_COMPLEX
Breast cancer	Schizophrenia	MAU2	23383	REACTOME_COHESIN_LOADING_ONTO_CHROMATIN
Breast cancer	Schizophrenia	MAU2	23383	REACTOME_ESTABLISHMENT_OF_SISTER_CHROMATID_COHESION
Breast cancer	Schizophrenia	MAU2	23383	REACTOME_MITOTIC_TELOPHASE_CYTOKINESIS
Breast cancer	Schizophrenia	MAU2	23383	WP_COHESIN_COMPLEX_CORNELIA_DE_LANGE_SYNDROME
Breast cancer	Schizophrenia	MAU2	23383	WP_REGULATION_OF_SISTER_CHROMATID_SEPARATION_AT_THE_METAPHASE_ANAPHASE_TRANSITION
Breast cancer	Schizophrenia	MAU2	23383	WP_SMC1_SMC3_ROLE_IN_DNA_DAMAGE_CORNELIA_DE_LANGE_SYNDROME
Breast cancer	Schizophrenia	NCAN	1463	KEGG_GLYCOSAMINOGLYCAN_BIOSYNTHESIS_CHONDROITIN_SULFATE
Breast cancer	Schizophrenia	NCAN	1463	KEGG_SULFUR_METABOLISM
Breast cancer	Schizophrenia	NCAN	1463	KEGG_MEDICUS_REFERENCE_CHONDROITIN_SULFATE_BIOSYNTHESIS
Breast cancer	Schizophrenia	NCAN	1463	KEGG_MEDICUS_REFERENCE_GLYCOSAMINOGLYCAN_BIOSYNTHESIS_LINKAGE_TETRASACCHARIDE
Breast cancer	Schizophrenia	NCAN	1463	REACTOME_A_TETRASACCHARIDE_LINKER_SEQUENCE_IS_REQUIRED_FOR_GAG_SYNTHESIS
Breast cancer	Schizophrenia	NCAN	1463	REACTOME_CHONDROITIN_SULFATE_BIOSYNTHESIS
Breast cancer	Schizophrenia	NCAN	1463	REACTOME_CHONDROITIN_SULFATE_DERMATAN_SULFATE_METABOLISM
Breast cancer	Schizophrenia	NCAN	1463	REACTOME_CS_DS_DEGRADATION
Breast cancer	Schizophrenia	NCAN	1463	REACTOME_DEFECTIVE_B4GALT7_CAUSES_EDS_PROGEROID_TYPE
Breast cancer	Schizophrenia	NCAN	1463	REACTOME_DEFECTIVE_CHST14_CAUSES_EDS_MUSCULOCONTRACTURAL_TYPE
Breast cancer	Schizophrenia	NCAN	1463	REACTOME_DEFECTIVE_CHST3_CAUSES_SEDCJD
Breast cancer	Schizophrenia	NCAN	1463	REACTOME_DEFECTIVE_CHSY1_CAUSES_TPBS
Breast cancer	Schizophrenia	NCAN	1463	REACTOME_DERMATAN_SULFATE_BIOSYNTHESIS
Breast cancer	Schizophrenia	NCAN	1463	REACTOME_DISEASES_ASSOCIATED_WITH_GLYCOSAMINOGLYCAN_METABOLISM
Breast cancer	Schizophrenia	NCAN	1463	REACTOME_GLYCOSAMINOGLYCAN_METABOLISM
Breast cancer	Schizophrenia	NCAN	1463	REACTOME_HEPARAN_SULFATE_HEPARIN_HS_GAG_METABOLISM
Breast cancer	Schizophrenia	NCAN	1463	REACTOME_METABOLISM_OF_CARBOHYDRATES
Breast cancer	Schizophrenia	NCAN	1463	WP_GLYCOSAMINOGLYCAN_SYNTHESIS_IN_FIBROBLASTS
Breast cancer	Schizophrenia	NCAN	1463	WP_PROTEOGLYCAN_BIOSYNTHESIS
Breast cancer	Schizophrenia	NDUFA13	51079	REACTOME_ORGANIC_ANION_TRANSPORT
Breast cancer	Schizophrenia	YJEFN3	374887	KEGG_RNA_DEGRADATION
Breast cancer	Schizophrenia	YJEFN3	374887	REACTOME_DEADENYLATION_DEPENDENT_MRNA_DECAY
Breast cancer	Schizophrenia	YJEFN3	374887	REACTOME_MRNA_DECAY_BY_5_TO_3_EXORIBONUCLEASE
Breast cancer	Type 2 diabetes	ATPAF2	91647	REACTOME_CRISTAE_FORMATION
Breast cancer	Type 2 diabetes	ATPAF2	91647	REACTOME_FORMATION_OF_ATP_BY_CHEMIOSMOTIC_COUPLING
Breast cancer	Type 2 diabetes	BAIAP2L2	80115	KEGG_MEDICUS_REFERENCE_KINETOCHORE_FIBER_ORGANIZATION
Breast cancer	Type 2 diabetes	BAIAP2L2	80115	REACTOME_ALK_MUTANTS_BIND_TKIS
Breast cancer	Type 2 diabetes	BAIAP2L2	80115	REACTOME_COENZYME_A_BIOSYNTHESIS
Breast cancer	Type 2 diabetes	BAIAP2L2	80115	REACTOME_NEF_MEDIATED_CD4_DOWN_REGULATION
Breast cancer	Type 2 diabetes	BAIAP2L2	80115	REACTOME_NEF_MEDIATED_CD8_DOWN_REGULATION
Breast cancer	Type 2 diabetes	BAIAP2L2	80115	REACTOME_RETROGRADE_NEUROTROPHIN_SIGNALLING
Breast cancer	Type 2 diabetes	BAIAP2L2	80115	REACTOME_TRAFFICKING_OF_GLUR2_CONTAINING_AMPA_RECEPTORS
Breast cancer	Type 2 diabetes	BAIAP2L2	80115	REACTOME_VLDLR_INTERNALISATION_AND_DEGRADATION
Breast cancer	Type 2 diabetes	BAIAP2L2	80115	REACTOME_WNT5A_DEPENDENT_INTERNALIZATION_OF_FZD4
Breast cancer	Type 2 diabetes	DNMT3A	1788	KEGG_MEDICUS_REFERENCE_METHIONINE_DEGRADATION
Breast cancer	Type 2 diabetes	DNMT3A	1788	REACTOME_SUMOYLATION_OF_DNA_METHYLATION_PROTEINS
Breast cancer	Type 2 diabetes	DNMT3A	1788	WP_CYTOSINE_METHYLATION
Breast cancer	Type 2 diabetes	DNMT3A	1788	WP_HEMATOPOIETIC_STEM_CELL_GENE_REGULATION_BY_GABP_ALPHA_BETA_COMPLEX
Breast cancer	Type 2 diabetes	DNMT3A	1788	WP_MTHFR_DEFICIENCY
Breast cancer	Type 2 diabetes	FDPS	2224	KEGG_TERPENOID_BACKBONE_BIOSYNTHESIS
Breast cancer	Type 2 diabetes	FDPS	2224	KEGG_MEDICUS_REFERENCE_MEVALONATE_PATHWAY
Breast cancer	Type 2 diabetes	FDPS	2224	WP_CHOLESTEROL_BIOSYNTHESIS_PATHWAY
Breast cancer	Type 2 diabetes	FDPS	2224	WP_CHOLESTEROL_SYNTHESIS_DISORDERS
Breast cancer	Type 2 diabetes	FDPS	2224	WP_MEVALONATE_ARM_OF_CHOLESTEROL_BIOSYNTHESIS_PATHWAY
Breast cancer	Type 2 diabetes	FDPS	2224	WP_MEVALONATE_PATHWAY
Breast cancer	Type 2 diabetes	GBA	2629	KEGG_SPHINGOLIPID_METABOLISM
Breast cancer	Type 2 diabetes	GBA	2629	REACTOME_GLYCOSPHINGOLIPID_CATABOLISM
Breast cancer	Type 2 diabetes	GBA	2629	REACTOME_GLYCOSPHINGOLIPID_METABOLISM
Breast cancer	Type 2 diabetes	GBA	2629	WP_GLYCOSPHINGOLIPID_METABOLISM
Breast cancer	Type 2 diabetes	GID4	79018	REACTOME_MET_ACTIVATES_RAS_SIGNALING
Breast cancer	Type 2 diabetes	GID4	79018	WP_CILIARY_LANDSCAPE
Breast cancer	Type 2 diabetes	GID4	79018	WP_SMITH_MAGENIS_AND_POTOCKI_LUPSKI_SYNDROME_COPY_NUMBER_VARIATION
Breast cancer	Type 2 diabetes	GLI2	2736	BIOCARTA_SHH_PATHWAY
Breast cancer	Type 2 diabetes	GLI2	2736	KEGG_MEDICUS_REFERENCE_HEDGEHOG_SIGNALING_PATHWAY
Breast cancer	Type 2 diabetes	GLI2	2736	KEGG_MEDICUS_REFERENCE_HEDGEHOG_SIGNALING_PATHWAY_PTCH_CORECEPTOR
Breast cancer	Type 2 diabetes	GLI2	2736	PID_HEDGEHOG_2PATHWAY
Breast cancer	Type 2 diabetes	GLI2	2736	REACTOME_GLI_PROTEINS_BIND_PROMOTERS_OF_HH_RESPONSIVE_GENES_TO_PROMOTE_TRANSCRIPTION
Breast cancer	Type 2 diabetes	GLI2	2736	REACTOME_LIGAND_RECEPTOR_INTERACTIONS
Breast cancer	Type 2 diabetes	GLI2	2736	WP_HAIR_FOLLICLE_DEVELOPMENT_ORGANOGENESIS_PART_2_OF_3
Breast cancer	Type 2 diabetes	GLI2	2736	WP_HEDGEHOG_SIGNALING_PATHWAY_WP4249
Breast cancer	Type 2 diabetes	HAPLN4	404037	REACTOME_ACYL_CHAIN_REMODELING_OF_DAG_AND_TAG
Breast cancer	Type 2 diabetes	HAPLN4	404037	WP_15Q25_COPY_NUMBER_VARIATION
Breast cancer	Type 2 diabetes	HCN3	57657	REACTOME_DOPAMINE_RECEPTORS
Breast cancer	Type 2 diabetes	HCN3	57657	WP_GENES_TARGETED_BY_MIRNAS_IN_ADIPOCYTES
Breast cancer	Type 2 diabetes	KRTCAP2	200185	REACTOME_MISCELLANEOUS_TRANSPORT_AND_BINDING_EVENTS
Breast cancer	Type 2 diabetes	L3MBTL3	84456	WP_INTERACTOME_OF_POLYCOMB_REPRESSIVE_COMPLEX_2_PRC2
Breast cancer	Type 2 diabetes	MAFF	23764	REACTOME_ERYTHROCYTES_TAKE_UP_CARBON_DIOXIDE_AND_RELEASE_OXYGEN
Breast cancer	Type 2 diabetes	MAFF	23764	REACTOME_ERYTHROCYTES_TAKE_UP_OXYGEN_AND_RELEASE_CARBON_DIOXIDE
Breast cancer	Type 2 diabetes	MAFF	23764	REACTOME_FACTORS_INVOLVED_IN_MEGAKARYOCYTE_DEVELOPMENT_AND_PLATELET_PRODUCTION
Breast cancer	Type 2 diabetes	MAFF	23764	WP_ETHANOL_METABOLISM_PRODUCTION_OF_ROS_BY_CYP2E1
Breast cancer	Type 2 diabetes	NCF1	653361	BIOCARTA_FMLP_PATHWAY
Breast cancer	Type 2 diabetes	NCF1	653361	BIOCARTA_PLCD_PATHWAY
Breast cancer	Type 2 diabetes	NCF1	653361	KEGG_MEDICUS_REFERENCE_PRNP_PI3K_NOX2_SIGNALING_PATHWAY
Breast cancer	Type 2 diabetes	NCF1	653361	KEGG_MEDICUS_VARIANT_SCRAPIE_CONFORMATION_PRPSC_TO_PRNP_PI3K_NOX2_SIGNALING_PATHWAY
Breast cancer	Type 2 diabetes	NCF1	653361	REACTOME_CROSS_PRESENTATION_OF_PARTICULATE_EXOGENOUS_ANTIGENS_PHAGOSOMES
Breast cancer	Type 2 diabetes	NCF1	653361	REACTOME_METABOLISM_OF_AMINE_DERIVED_HORMONES
Breast cancer	Type 2 diabetes	NCF1	653361	REACTOME_METAL_SEQUESTRATION_BY_ANTIMICROBIAL_PROTEINS
Breast cancer	Type 2 diabetes	NCF1	653361	REACTOME_RAC1_GTPASE_CYCLE
Breast cancer	Type 2 diabetes	NCF1	653361	REACTOME_RAC2_GTPASE_CYCLE
Breast cancer	Type 2 diabetes	NCF1	653361	REACTOME_RAC3_GTPASE_CYCLE
Breast cancer	Type 2 diabetes	NCF1	653361	REACTOME_RHO_GTPASES_ACTIVATE_NADPH_OXIDASES
Breast cancer	Type 2 diabetes	NCF1	653361	REACTOME_SIGNALING_BY_VEGF
Breast cancer	Type 2 diabetes	NCF1	653361	REACTOME_THYROXINE_BIOSYNTHESIS
Breast cancer	Type 2 diabetes	NCF1	653361	WP_AGE_RAGE_PATHWAY
Breast cancer	Type 2 diabetes	NCF1	653361	WP_GENETIC_CAUSES_OF_PORTO_SINUSOIDAL_VASCULAR_DISEASE
Breast cancer	Type 2 diabetes	NCF1	653361	WP_UROTENSIN_II_MEDIATED_SIGNALING_PATHWAY
Breast cancer	Type 2 diabetes	NCF1	653361	WP_VEGFA_VEGFR2_SIGNALING
Breast cancer	Type 2 diabetes	PLA2G6	8398	BIOCARTA_EICOSANOID_PATHWAY
Breast cancer	Type 2 diabetes	PLA2G6	8398	KEGG_ALPHA_LINOLENIC_ACID_METABOLISM
Breast cancer	Type 2 diabetes	PLA2G6	8398	KEGG_LINOLEIC_ACID_METABOLISM
Breast cancer	Type 2 diabetes	PLA2G6	8398	KEGG_LONG_TERM_DEPRESSION
Breast cancer	Type 2 diabetes	PLA2G6	8398	KEGG_VEGF_SIGNALING_PATHWAY
Breast cancer	Type 2 diabetes	PLA2G6	8398	REACTOME_ACYL_CHAIN_REMODELING_OF_CL
Breast cancer	Type 2 diabetes	PLA2G6	8398	REACTOME_ACYL_CHAIN_REMODELLING_OF_PE
Breast cancer	Type 2 diabetes	PLA2G6	8398	REACTOME_BIOSYNTHESIS_OF_EPA_DERIVED_SPMS
Breast cancer	Type 2 diabetes	PLA2G6	8398	REACTOME_COENZYME_A_BIOSYNTHESIS
Breast cancer	Type 2 diabetes	PLA2G6	8398	REACTOME_SYNTHESIS_OF_LIPOXINS_LX
Breast cancer	Type 2 diabetes	PLA2G6	8398	WP_EICOSANOID_METABOLISM_VIA_CYCLOOXYGENASES_COX
Breast cancer	Type 2 diabetes	PLA2G6	8398	WP_EICOSANOID_SYNTHESIS
Breast cancer	Type 2 diabetes	PLA2G6	8398	WP_METABOLISM_OF_ALPHA_LINOLENIC_ACID
Breast cancer	Type 2 diabetes	PLA2G6	8398	WP_SEBALEIC_ACID_FORMATION_AND_METABOLISM
Breast cancer	Type 2 diabetes	SCAMP3	10067	REACTOME_CRISTAE_FORMATION
Breast cancer	Type 2 diabetes	SCAMP3	10067	REACTOME_MITOCHONDRIAL_BIOGENESIS
Breast cancer	Type 2 diabetes	SLC16A8	23539	REACTOME_BASIGIN_INTERACTIONS
Breast cancer	Type 2 diabetes	SLC16A8	23539	REACTOME_PROTON_COUPLED_MONOCARBOXYLATE_TRANSPORT
Breast cancer	Type 2 diabetes	SLC16A8	23539	REACTOME_PYRUVATE_METABOLISM
Breast cancer	Type 2 diabetes	SLC16A8	23539	REACTOME_PYRUVATE_METABOLISM_AND_CITRIC_ACID_TCA_CYCLE
Breast cancer	Type 2 diabetes	SLC50A1	55974	KEGG_MEDICUS_PATHOGEN_SARS_COV_2_NSP1_TO_TRANSLATION_INITIATION
Breast cancer	Type 2 diabetes	SLC50A1	55974	PID_ECADHERIN_STABILIZATION_PATHWAY
Breast cancer	Type 2 diabetes	SLC50A1	55974	PID_EPHA_FWDPATHWAY
Breast cancer	Type 2 diabetes	SLC50A1	55974	PID_HIF2PATHWAY
Breast cancer	Type 2 diabetes	SLC50A1	55974	REACTOME_EPHA_MEDIATED_GROWTH_CONE_COLLAPSE
Breast cancer	Type 2 diabetes	SLC50A1	55974	REACTOME_SARS_COV_1_MODULATES_HOST_TRANSLATION_MACHINERY
Breast cancer	Type 2 diabetes	SLC50A1	55974	REACTOME_SARS_COV_2_MODULATES_HOST_TRANSLATION_MACHINERY
Breast cancer	Type 2 diabetes	SREBF1	6720	PID_RXR_VDR_PATHWAY
Breast cancer	Type 2 diabetes	SREBF1	6720	REACTOME_FOXO_MEDIATED_TRANSCRIPTION_OF_OXIDATIVE_STRESS_METABOLIC_AND_NEURONAL_GENES
Breast cancer	Type 2 diabetes	SREBF1	6720	REACTOME_RORA_ACTIVATES_GENE_EXPRESSION
Breast cancer	Type 2 diabetes	SUGP1	57794	REACTOME_MRNA_SPLICING
Breast cancer	Type 2 diabetes	SUGP1	57794	REACTOME_PROCESSING_OF_CAPPED_INTRON_CONTAINING_PRE_MRNA
Breast cancer	Type 2 diabetes	SUGP1	57794	WP_MRNA_PROCESSING
Breast cancer	Type 2 diabetes	TCF7L2	6934	KEGG_MEDICUS_PATHOGEN_KSHV_LANA_TO_WNT_SIGNALING_PATHWAY
Breast cancer	Type 2 diabetes	TCF7L2	6934	KEGG_MEDICUS_PATHOGEN_SALMONELLA_AVRA_TO_BETA_CATENIN_SIGNALING_PATHWAY
Breast cancer	Type 2 diabetes	TCF7L2	6934	KEGG_MEDICUS_VARIANT_CDH1_REDUCED_EXPRESSION_TO_BETA_CATENIN_SIGNALING_PATHWAY
Breast cancer	Type 2 diabetes	TCF7L2	6934	KEGG_MEDICUS_VARIANT_MUTATION_INACTIVATED_APC_TO_WNT_SIGNALING_PATHWAY
Breast cancer	Type 2 diabetes	TCF7L2	6934	KEGG_MEDICUS_VARIANT_MUTATION_INACTIVATED_AXIN_TO_WNT_SIGNALING_PATHWAY
Breast cancer	Type 2 diabetes	TCF7L2	6934	REACTOME_BINDING_OF_TCF_LEF_CTNNB1_TO_TARGET_GENE_PROMOTERS
Breast cancer	Type 2 diabetes	TCF7L2	6934	REACTOME_RUNX3_REGULATES_WNT_SIGNALING
Breast cancer	Type 2 diabetes	TCF7L2	6934	REACTOME_ZINC_EFFLUX_AND_COMPARTMENTALIZATION_BY_THE_SLC30_FAMILY
Breast cancer	Type 2 diabetes	TCF7L2	6934	WP_AMPLIFICATION_AND_EXPANSION_OF_ONCOGENIC_PATHWAYS_AS_METASTATIC_TRAITS
Breast cancer	Type 2 diabetes	TCF7L2	6934	WP_WNT_SIGNALING_PATHWAY
Breast cancer	Type 2 diabetes	THBS3	7059	KEGG_DILATED_CARDIOMYOPATHY
Breast cancer	Type 2 diabetes	THBS3	7059	KEGG_HYPERTROPHIC_CARDIOMYOPATHY_HCM
Breast cancer	Type 2 diabetes	THBS3	7059	KEGG_TGF_BETA_SIGNALING_PATHWAY
Breast cancer	Type 2 diabetes	THBS3	7059	WP_INFLAMMATORY_RESPONSE_PATHWAY
Breast cancer	Type 2 diabetes	TOM1L2	146691	KEGG_MEDICUS_REFERENCE_BMP15_SIGNALING_PATHWAY
Breast cancer	Type 2 diabetes	TOM1L2	146691	KEGG_MEDICUS_REFERENCE_IL1_IL1R_P38_SIGNALING_PATHWAY
Breast cancer	Type 2 diabetes	TOM1L2	146691	PID_IL1_PATHWAY
Breast cancer	Type 2 diabetes	TOM1L2	146691	REACTOME_SIGNALING_BY_BMP
Breast cancer	Type 2 diabetes	TOM1L2	146691	WP_APOE_AND_MIR_146_IN_INFLAMMATION_AND_ATHEROSCLEROSIS
Breast cancer	Type 2 diabetes	TOM1L2	146691	WP_IL_1_SIGNALING_PATHWAY
Breast cancer	Type 2 diabetes	TOM1L2	146691	WP_MYD88_DISTINCT_INPUT_OUTPUT_PATHWAY
Breast cancer	Type 2 diabetes	TOM1L2	146691	WP_SIGNAL_TRANSDUCTION_THROUGH_IL1R
Breast cancer	Type 2 diabetes	TOM1L2	146691	WP_SMITH_MAGENIS_AND_POTOCKI_LUPSKI_SYNDROME_COPY_NUMBER_VARIATION
Breast cancer	Type 2 diabetes	TOM1L2	146691	WP_TOLL_LIKE_RECEPTOR_SIGNALING_RELATED_TO_MYD88
Breast cancer	Type 2 diabetes	TRIM46	80128	PID_INTEGRIN4_PATHWAY
Breast cancer	Type 2 diabetes	TRIM46	80128	PID_INTEGRIN_CS_PATHWAY
Breast cancer	Type 2 diabetes	ZBTB7C	201501	REACTOME_REACTIONS_SPECIFIC_TO_THE_COMPLEX_N_GLYCAN_SYNTHESIS_PATHWAY
Breast cancer	Type 2 diabetes	ZBTB7C	201501	REACTOME_REVERSIBLE_HYDRATION_OF_CARBON_DIOXIDE
