# Supplementary material for: Shared genetics between breast cancer and predisposing diseases identifies novel breast cancer treatment candidates
Source: Hum Genomics. 2024 Nov 14;18:124. doi: 10.1186/s40246-024-00688-4 (PMC11562851; doi:10.1186/s40246-024-00688-4)
Supplement: Supplementary file 5 — Supplementary Material 5 [file 40246_2024_688_MOESM5_ESM.xlsx]

## Sheet: Sheet1
Supplementary Table 5: Drugs approved for a predisposing disease and its shared canonical pathways with breast cancer to which these drugs are linked.
Recommended for breast cancer repurposing: A drug is considered to be a repurpsing candidate for breast cancer, if at least one shared canonical pathway (from Supplementary table 4) is linked to it.
Drug Name	DrugBank ID	Indication	Recommended for breast cancer repurposing	Current drug development phase for breast cancer	Connected to shared canonical pathway
Amitriptyline	DB00321	Depression	No	Not investigated/approved
Amoxapine	DB00543	Depression	No	Not investigated/approved
Bupropion	DB01156	Depression	Yes	Not investigated/approved	KEGG_MEDICUS_REFERENCE_HEDGEHOG_SIGNALING_PATHWAY | REACTOME_GLI_PROTEINS_BIND_PROMOTERS_OF_HH_RESPONSIVE_GENES_TO_PROMOTE_TRANSCRIPTION
Citalopram	DB00215	Depression	No	Not investigated/approved
Desipramine	DB01151	Depression	Yes	Not investigated/approved	PID_HEDGEHOG_GLI_PATHWAY
Desvenlafaxine	DB06700	Depression	No	Not investigated/approved
Doxepin	DB01142	Depression	No	Not investigated/approved
Duloxetine	DB00476	Depression	No	Not investigated/approved
Escitalopram	DB01175	Depression	No	Not investigated/approved
Fluoxetine	DB00472	Depression	Yes	Not investigated/approved	BIOCARTA_PTC1_PATHWAY | REACTOME_GLI_PROTEINS_BIND_PROMOTERS_OF_HH_RESPONSIVE_GENES_TO_PROMOTE_TRANSCRIPTION
Fluvoxamine	DB00176	Depression	No	Not investigated/approved
Imipramine	DB00458	Depression	No	Not investigated/approved
Levomilnacipran	DB08918	Depression	No	Not investigated/approved
Maprotiline	DB00934	Depression	Yes	Not investigated/approved	PID_HEDGEHOG_GLI_PATHWAY
Mirtazapine	DB00370	Depression	Yes	Not investigated/approved	PID_HEDGEHOG_GLI_PATHWAY
Nortriptyline	DB00540	Depression	Yes	Not investigated/approved	PID_HEDGEHOG_GLI_PATHWAY
Paroxetine	DB00715	Depression	No	Not investigated/approved
Phenelzine	DB00780	Depression	No	Phase I
Protriptyline	DB00344	Depression	No	Not investigated/approved
Sertraline	DB01104	Depression	No	Not investigated/approved
Tranylcypromine	DB00752	Depression	No	Not investigated/approved
Trazodone	DB00656	Depression	Yes	Not investigated/approved	PID_HEDGEHOG_GLI_PATHWAY
Trimipramine	DB00726	Depression	Yes	Not investigated/approved	PID_HEDGEHOG_GLI_PATHWAY
Venlafaxine	DB00285	Depression	No	Not investigated/approved
Vilazodone	DB06684	Depression	No	Not investigated/approved
Vortioxetine	DB09068	Depression	No	Not investigated/approved
Atorvastatin	DB01076	high HDL	Yes	Approved	WP_7Q11_23_COPY_NUMBER_VARIATION_SYNDROME
Fenofibrate	DB01039	high HDL	Yes	Not investigated/approved	WP_FOXA2_PATHWAY
Gemfibrozil	DB01241	high HDL	Yes	Not investigated/approved	WP_FOXA2_PATHWAY
Niacin	DB00627	high HDL	No	Not investigated/approved
Rosuvastatin	DB01098	high HDL	Yes	Phase III	BIOCARTA_CHREBP_PATHWAY | REACTOME_AMPK_INHIBITS_CHREBP_TRANSCRIPTIONAL_ACTIVATION_ACTIVITY | REACTOME_CHREBP_ACTIVATES_METABOLIC_GENE_EXPRESSION | WP_FOXA2_PATHWAY
Simvastatin	DB00641	high HDL	Yes	Phase III	REACTOME_AMPK_INHIBITS_CHREBP_TRANSCRIPTIONAL_ACTIVATION_ACTIVITY | REACTOME_CHREBP_ACTIVATES_METABOLIC_GENE_EXPRESSION | WP_7Q11_23_COPY_NUMBER_VARIATION_SYNDROME
Alirocumab	DB09302	high LDL	Yes	Not investigated/approved	BIOCARTA_FXR_PATHWAY | KEGG_ABC_TRANSPORTERS | REACTOME_INTESTINAL_ABSORPTION | REACTOME_RECYCLING_OF_BILE_ACIDS_AND_SALTS | WP_LIVER_X_RECEPTOR_PATHWAY
Atorvastatin	DB01076	high LDL	Yes	Approved	BIOCARTA_ACETAMINOPHEN_PATHWAY | BIOCARTA_FXR_PATHWAY | BIOCARTA_NUCLEARRS_PATHWAY | KEGG_ABC_TRANSPORTERS | KEGG_MEDICUS_ENV_FACTOR_PHIP_TO_DNA_ADDUCTS | REACTOME_ENDOGENOUS_STEROLS | REACTOME_INTESTINAL_ABSORPTION | REACTOME_RECYCLING_OF_BILE_ACIDS_AND_SALTS | REACTOME_SYNTHESIS_OF_BILE_ACIDS_AND_BILE_SALTS_VIA_27_HYDROXYCHOLESTEROL | REACTOME_TRYPTOPHAN_CATABOLISM | WP_7Q11_23_COPY_NUMBER_VARI…
Bempedoic Acid	DB11936	high LDL	Yes	Not investigated/approved	KEGG_FRUCTOSE_AND_MANNOSE_METABOLISM | KEGG_PENTOSE_PHOSPHATE_PATHWAY | KEGG_MEDICUS_ENV_FACTOR_PHIP_TO_DNA_ADDUCTS | KEGG_MEDICUS_REFERENCE_GLYCOLYSIS | KEGG_MEDICUS_REFERENCE_N_GLYCAN_PRECURSOR_BIOSYNTHESIS_GLC_6P_TO_MAN_P_DOL | REACTOME_GLUCOSE_METABOLISM | REACTOME_SYNTHESIS_OF_GDP_MANNOSE | REACTOME_TRYPTOPHAN_CATABOLISM | WP_AEROBIC_GLYCOLYSIS | WP_CORI_CYCLE | WP_DISORDERS_OF_BILE_ACID_SYN…
Cerivastatin	DB00439	high LDL	Yes	Not investigated/approved	BIOCARTA_FXR_PATHWAY | BIOCARTA_NUCLEARRS_PATHWAY | KEGG_ABC_TRANSPORTERS | KEGG_SULFUR_METABOLISM | KEGG_MEDICUS_ENV_FACTOR_PHIP_TO_DNA_ADDUCTS | REACTOME_BILE_ACID_AND_BILE_SALT_METABOLISM | REACTOME_ENDOGENOUS_STEROLS | REACTOME_INTESTINAL_ABSORPTION | REACTOME_RECYCLING_OF_BILE_ACIDS_AND_SALTS | REACTOME_SYNTHESIS_OF_BILE_ACIDS_AND_BILE_SALTS | REACTOME_SYNTHESIS_OF_BILE_ACIDS_AND_BILE_SALTS_…
Clofibrate	DB00636	high LDL	Yes	Not investigated/approved	BIOCARTA_ACETAMINOPHEN_PATHWAY | BIOCARTA_FXR_PATHWAY | BIOCARTA_NUCLEARRS_PATHWAY | KEGG_ABC_TRANSPORTERS | KEGG_MEDICUS_ENV_FACTOR_PHIP_TO_DNA_ADDUCTS | KEGG_MEDICUS_REFERENCE_AUTOPHAGY_VESICLE_NUCLEATION_ELONGATION_MATURATION_PACER_RUBCN_PI3KC3_C2 | REACTOME_BILE_ACID_AND_BILE_SALT_METABOLISM | REACTOME_ENDOGENOUS_STEROLS | REACTOME_INTESTINAL_ABSORPTION | REACTOME_RECYCLING_OF_BILE_ACIDS_AND_…
Evolocumab	DB09303	high LDL	Yes	Not investigated/approved	BIOCARTA_FXR_PATHWAY | KEGG_ABC_TRANSPORTERS | REACTOME_INTESTINAL_ABSORPTION | REACTOME_RECYCLING_OF_BILE_ACIDS_AND_SALTS | WP_LIVER_X_RECEPTOR_PATHWAY
Ezetimibe	DB00973	high LDL	Yes	Not investigated/approved	BIOCARTA_ACETAMINOPHEN_PATHWAY | BIOCARTA_FXR_PATHWAY | BIOCARTA_NUCLEARRS_PATHWAY | KEGG_ABC_TRANSPORTERS | KEGG_SULFUR_METABOLISM | KEGG_MEDICUS_ENV_FACTOR_PHIP_TO_DNA_ADDUCTS | REACTOME_BILE_ACID_AND_BILE_SALT_METABOLISM | REACTOME_ENDOGENOUS_STEROLS | REACTOME_INTESTINAL_ABSORPTION | REACTOME_RECYCLING_OF_BILE_ACIDS_AND_SALTS | REACTOME_SYNTHESIS_OF_BILE_ACIDS_AND_BILE_SALTS | REACTOME_SYNTHE…
Fenofibrate	DB01039	high LDL	Yes	Not investigated/approved	BIOCARTA_ACETAMINOPHEN_PATHWAY | BIOCARTA_FXR_PATHWAY | BIOCARTA_NUCLEARRS_PATHWAY | KEGG_ABC_TRANSPORTERS | KEGG_MEDICUS_ENV_FACTOR_PHIP_TO_DNA_ADDUCTS | REACTOME_BILE_ACID_AND_BILE_SALT_METABOLISM | REACTOME_ENDOGENOUS_STEROLS | REACTOME_RECYCLING_OF_BILE_ACIDS_AND_SALTS | REACTOME_SYNTHESIS_OF_BILE_ACIDS_AND_BILE_SALTS | REACTOME_SYNTHESIS_OF_BILE_ACIDS_AND_BILE_SALTS_VIA_27_HYDROXYCHOLESTEROL…
Fenofibric Acid	DB13873	high LDL	Yes	Not investigated/approved	BIOCARTA_FXR_PATHWAY | BIOCARTA_NUCLEARRS_PATHWAY | KEGG_ABC_TRANSPORTERS | REACTOME_BILE_ACID_AND_BILE_SALT_METABOLISM | REACTOME_ENDOGENOUS_STEROLS | REACTOME_RECYCLING_OF_BILE_ACIDS_AND_SALTS | REACTOME_SYNTHESIS_OF_BILE_ACIDS_AND_BILE_SALTS_VIA_27_HYDROXYCHOLESTEROL | WP_DISORDERS_OF_BILE_ACID_SYNTHESIS_AND_BILIARY_TRANSPORT | WP_ENTEROHEPATIC_CIRCULATION_OF_BILE_ACIDS | WP_ESTROGEN_RECEPTOR_…
Fluvastatin	DB01095	high LDL	Yes	Not investigated/approved	BIOCARTA_FXR_PATHWAY | KEGG_ABC_TRANSPORTERS | REACTOME_BILE_ACID_AND_BILE_SALT_METABOLISM | REACTOME_ENDOGENOUS_STEROLS | REACTOME_ERCC6_CSB_AND_EHMT2_G9A_POSITIVELY_REGULATE_RRNA_EXPRESSION | REACTOME_INTESTINAL_ABSORPTION | REACTOME_RECYCLING_OF_BILE_ACIDS_AND_SALTS | REACTOME_SYNTHESIS_OF_BILE_ACIDS_AND_BILE_SALTS | REACTOME_SYNTHESIS_OF_BILE_ACIDS_AND_BILE_SALTS_VIA_27_HYDROXYCHOLESTEROL | W…
Gemfibrozil	DB01241	high LDL	Yes	Not investigated/approved	BIOCARTA_FXR_PATHWAY | BIOCARTA_NUCLEARRS_PATHWAY | KEGG_ABC_TRANSPORTERS | REACTOME_BILE_ACID_AND_BILE_SALT_METABOLISM | REACTOME_INTESTINAL_ABSORPTION | REACTOME_RECYCLING_OF_BILE_ACIDS_AND_SALTS | REACTOME_SYNTHESIS_OF_BILE_ACIDS_AND_BILE_SALTS_VIA_27_HYDROXYCHOLESTEROL | WP_AFLATOXIN_B1_METABOLISM | WP_DISORDERS_OF_BILE_ACID_SYNTHESIS_AND_BILIARY_TRANSPORT | WP_ENTEROHEPATIC_CIRCULATION_OF_BI…
Lovastatin	DB00227	high LDL	Yes	Phase II	BIOCARTA_EPHA4_PATHWAY | BIOCARTA_FXR_PATHWAY | KEGG_ABC_TRANSPORTERS | PID_ARF6_TRAFFICKING_PATHWAY | PID_INTEGRIN_CS_PATHWAY | REACTOME_CHL1_INTERACTIONS | REACTOME_ENDOGENOUS_STEROLS | REACTOME_INTESTINAL_ABSORPTION | REACTOME_NECTIN_NECL_TRANS_HETERODIMERIZATION | REACTOME_OTHER_SEMAPHORIN_INTERACTIONS | REACTOME_RECYCLING_OF_BILE_ACIDS_AND_SALTS | REACTOME_RUNX1_AND_FOXP3_CONTROL_THE_DEVELOP…
Mevastatin	DB06693	high LDL	Yes	Not investigated/approved	BIOCARTA_FXR_PATHWAY | BIOCARTA_NUCLEARRS_PATHWAY | KEGG_ABC_TRANSPORTERS | KEGG_SULFUR_METABOLISM | KEGG_MEDICUS_ENV_FACTOR_PHIP_TO_DNA_ADDUCTS | REACTOME_BILE_ACID_AND_BILE_SALT_METABOLISM | REACTOME_ENDOGENOUS_STEROLS | REACTOME_INTESTINAL_ABSORPTION | REACTOME_RECYCLING_OF_BILE_ACIDS_AND_SALTS | REACTOME_SYNTHESIS_OF_BILE_ACIDS_AND_BILE_SALTS | REACTOME_SYNTHESIS_OF_BILE_ACIDS_AND_BILE_SALTS_…
Niacin	DB00627	high LDL	Yes	Not investigated/approved	KEGG_MEDICUS_PATHOGEN_SARS_COV_2_NSP1_TO_TRANSLATION_INITIATION | KEGG_MEDICUS_REFERENCE_TRANSLATION_INITIATION | REACTOME_SARS_COV_1_MODULATES_HOST_TRANSLATION_MACHINERY | REACTOME_SARS_COV_2_MODULATES_HOST_TRANSLATION_MACHINERY | REACTOME_SELENOAMINO_ACID_METABOLISM | REACTOME_TRYPTOPHAN_CATABOLISM | WP_CYTOPLASMIC_RIBOSOMAL_PROTEINS | WP_GLUCOSE_METABOLISM_IN_TRIPLE_NEGATIVE_BREAST_CANCER_CELLS
Pitavastatin	DB08860	high LDL	Yes	Phase III	BIOCARTA_EPHA4_PATHWAY | BIOCARTA_FXR_PATHWAY | KEGG_ABC_TRANSPORTERS | KEGG_ECM_RECEPTOR_INTERACTION | PID_ARF6_TRAFFICKING_PATHWAY | PID_INTEGRIN_CS_PATHWAY | REACTOME_BILE_ACID_AND_BILE_SALT_METABOLISM | REACTOME_CHL1_INTERACTIONS | REACTOME_ENDOGENOUS_STEROLS | REACTOME_INTESTINAL_ABSORPTION | REACTOME_NECTIN_NECL_TRANS_HETERODIMERIZATION | REACTOME_OTHER_SEMAPHORIN_INTERACTIONS | REACTOME_RE…
Pravastatin	DB00175	high LDL	Yes	Phase III	BIOCARTA_FXR_PATHWAY | KEGG_ABC_TRANSPORTERS | REACTOME_BILE_ACID_AND_BILE_SALT_METABOLISM | REACTOME_ENDOGENOUS_STEROLS | REACTOME_ERCC6_CSB_AND_EHMT2_G9A_POSITIVELY_REGULATE_RRNA_EXPRESSION | REACTOME_INTESTINAL_ABSORPTION | REACTOME_RECYCLING_OF_BILE_ACIDS_AND_SALTS | REACTOME_SYNTHESIS_OF_BILE_ACIDS_AND_BILE_SALTS | REACTOME_SYNTHESIS_OF_BILE_ACIDS_AND_BILE_SALTS_VIA_27_HYDROXYCHOLESTEROL | W…
Probucol	DB01599	high LDL	Yes	Not investigated/approved	BIOCARTA_ACETAMINOPHEN_PATHWAY | BIOCARTA_FXR_PATHWAY | BIOCARTA_NUCLEARRS_PATHWAY | KEGG_ABC_TRANSPORTERS | KEGG_SULFUR_METABOLISM | KEGG_MEDICUS_ENV_FACTOR_PHIP_TO_DNA_ADDUCTS | REACTOME_ENDOGENOUS_STEROLS | REACTOME_INTESTINAL_ABSORPTION | REACTOME_RECYCLING_OF_BILE_ACIDS_AND_SALTS | REACTOME_SYNTHESIS_OF_BILE_ACIDS_AND_BILE_SALTS_VIA_27_HYDROXYCHOLESTEROL | WP_AFLATOXIN_B1_METABOLISM | WP_ARY…
Rosuvastatin	DB01098	high LDL	Yes	Phase III	BIOCARTA_EPHA4_PATHWAY | BIOCARTA_FXR_PATHWAY | KEGG_ABC_TRANSPORTERS | KEGG_ECM_RECEPTOR_INTERACTION | PID_ARF6_TRAFFICKING_PATHWAY | PID_INTEGRIN_CS_PATHWAY | REACTOME_BILE_ACID_AND_BILE_SALT_METABOLISM | REACTOME_CHL1_INTERACTIONS | REACTOME_ENDOGENOUS_STEROLS | REACTOME_INTESTINAL_ABSORPTION | REACTOME_NECTIN_NECL_TRANS_HETERODIMERIZATION | REACTOME_OTHER_SEMAPHORIN_INTERACTIONS | REACTOME_RE…
Simvastatin	DB00641	high LDL	Yes	Phase III	BIOCARTA_EPHA4_PATHWAY | BIOCARTA_FXR_PATHWAY | KEGG_ABC_TRANSPORTERS | PID_ARF6_TRAFFICKING_PATHWAY | PID_INTEGRIN_CS_PATHWAY | REACTOME_CHL1_INTERACTIONS | REACTOME_ENDOGENOUS_STEROLS | REACTOME_INTESTINAL_ABSORPTION | REACTOME_NECTIN_NECL_TRANS_HETERODIMERIZATION | REACTOME_OTHER_SEMAPHORIN_INTERACTIONS | REACTOME_RECYCLING_OF_BILE_ACIDS_AND_SALTS | REACTOME_RUNX1_AND_FOXP3_CONTROL_THE_DEVELOP…
Abiraterone	DB05812	Prostate cancer	Yes	Not investigated/approved	KEGG_SULFUR_METABOLISM | REACTOME_ACYL_CHAIN_REMODELING_OF_DAG_AND_TAG | REACTOME_ACYL_CHAIN_REMODELLING_OF_PI | REACTOME_ORGANIC_ANION_TRANSPORT | WP_PEROXIREDOXIN_2_INDUCED_OVARIAN_FAILURE | WP_VITAMIN_D_RECEPTOR_PATHWAY
Apalutamide	DB11901	Prostate cancer	Yes	Not investigated/approved	KEGG_MEDICUS_REFERENCE_NRG_ERBB4_PI3K_SIGNALING_PATHWAY | PID_AR_PATHWAY | PID_HNF3A_PATHWAY
Bicalutamide	DB01128	Prostate cancer	Yes	Phase III	KEGG_PATHWAYS_IN_CANCER | KEGG_PROSTATE_CANCER | KEGG_MEDICUS_REFERENCE_DYNEIN_RECRUITMENT_TO_THE_KINETOCHORE | PID_AR_PATHWAY | PID_HNF3A_PATHWAY | REACTOME_DRUG_MEDIATED_INHIBITION_OF_CDK4_CDK6_ACTIVITY | WP_MAMMARY_GLAND_DEVELOPMENT_PATHWAY_PUBERTY_STAGE_2_OF_4 | WP_MIRNA_REGULATION_OF_PROSTATE_CANCER_SIGNALING_PATHWAYS
Cabazitaxel	DB06772	Prostate cancer	Yes	Not investigated/approved	KEGG_MEDICUS_REFERENCE_DNA_DEGRADATION_BY_EXTRACELLULAR_ENDOLYSOSOMAL_DNASE | KEGG_MEDICUS_REFERENCE_DYNEIN_RECRUITMENT_TO_THE_KINETOCHORE | REACTOME_CASPASE_MEDIATED_CLEAVAGE_OF_CYTOSKELETAL_PROTEINS
Darolutamide	DB12941	Prostate cancer	Yes	Not investigated/approved	KEGG_PROSTATE_CANCER | KEGG_MEDICUS_ENV_FACTOR_NNK_NNN_TO_PI3K_SIGNALING_PATHWAY_N01350 | KEGG_MEDICUS_REFERENCE_DYNEIN_RECRUITMENT_TO_THE_KINETOCHORE | KEGG_MEDICUS_REFERENCE_P4_PR_PI3K_SIGNALING_PATHWAY | PID_AR_PATHWAY | PID_HNF3A_PATHWAY | WP_MAMMARY_GLAND_DEVELOPMENT_PATHWAY_PUBERTY_STAGE_2_OF_4 | WP_MIRNA_REGULATION_OF_PROSTATE_CANCER_SIGNALING_PATHWAYS
Degarelix	DB06699	Prostate cancer	Yes	Not investigated/approved	KEGG_MEDICUS_REFERENCE_IGF2_IGF1R_PI3K_SIGNALING_PATHWAY | KEGG_MEDICUS_REFERENCE_NRG_ERBB4_PI3K_SIGNALING_PATHWAY | KEGG_MEDICUS_VARIANT_AMPLIFIED_FGFR_TO_PI3K_SIGNALING_PATHWAY | KEGG_MEDICUS_VARIANT_AMPLIFIED_PDGFR_TO_PI3K_SIGNALING_PATHWAY | KEGG_MEDICUS_VARIANT_DAB1_OVEREXPRESSION_TO_RELN_VLDLR_PI3K_SIGNALING_PATHWAY | KEGG_MEDICUS_VARIANT_EML4_ALK_FUSION_KINASE_TO_PI3K_SIGNALING_PATHWAY | K…
Docetaxel	DB01248	Prostate cancer	Yes	Approved	BIOCARTA_DEATH_PATHWAY | BIOCARTA_HIVNEF_PATHWAY | KEGG_MEDICUS_REFERENCE_CD80_CD86_CTLA4_PP2A_SIGNALING_PATHWAY | KEGG_MEDICUS_REFERENCE_DNA_DEGRADATION_BY_EXTRACELLULAR_ENDOLYSOSOMAL_DNASE | KEGG_MEDICUS_REFERENCE_PP2A_AKT_SIGNALING_PATHWAY | PID_CASPASE_PATHWAY | PID_HIV_NEF_PATHWAY | REACTOME_ACTIVATION_OF_BAD_AND_TRANSLOCATION_TO_MITOCHONDRIA | REACTOME_APOPTOTIC_EXECUTION_PHASE | REACTOME_C…
Enzalutamide	DB08899	Prostate cancer	Yes	Not investigated/approved	KEGG_PATHWAYS_IN_CANCER | KEGG_PROSTATE_CANCER | KEGG_MEDICUS_REFERENCE_DYNEIN_RECRUITMENT_TO_THE_KINETOCHORE | PID_AR_PATHWAY | PID_HNF3A_PATHWAY | REACTOME_DRUG_MEDIATED_INHIBITION_OF_CDK4_CDK6_ACTIVITY | WP_MAMMARY_GLAND_DEVELOPMENT_PATHWAY_PUBERTY_STAGE_2_OF_4 | WP_MIRNA_REGULATION_OF_PROSTATE_CANCER_SIGNALING_PATHWAYS
Flutamide	DB00499	Prostate cancer	Yes	Not investigated/approved	KEGG_PROSTATE_CANCER | PID_AR_PATHWAY | PID_HNF3A_PATHWAY | REACTOME_NFE2L2_REGULATES_PENTOSE_PHOSPHATE_PATHWAY_GENES | REACTOME_ORGANIC_ANION_TRANSPORT | WP_MIRNA_REGULATION_OF_PROSTATE_CANCER_SIGNALING_PATHWAYS
Goserelin	DB00014	Prostate cancer	Yes	Approved	REACTOME_REGULATION_OF_SIGNALING_BY_NODAL | WP_PEROXIREDOXIN_2_INDUCED_OVARIAN_FAILURE
Leuprolide	DB00007	Prostate cancer	Yes	Phase III	KEGG_MEDICUS_REFERENCE_IGF2_IGF1R_PI3K_SIGNALING_PATHWAY | KEGG_MEDICUS_REFERENCE_NRG_ERBB4_PI3K_SIGNALING_PATHWAY | KEGG_MEDICUS_VARIANT_AMPLIFIED_FGFR_TO_PI3K_SIGNALING_PATHWAY | KEGG_MEDICUS_VARIANT_AMPLIFIED_PDGFR_TO_PI3K_SIGNALING_PATHWAY | KEGG_MEDICUS_VARIANT_DAB1_OVEREXPRESSION_TO_RELN_VLDLR_PI3K_SIGNALING_PATHWAY | KEGG_MEDICUS_VARIANT_EML4_ALK_FUSION_KINASE_TO_PI3K_SIGNALING_PATHWAY | K…
Lutetium Lu-177 Vipivotide Tetraxetan	DB16778	Prostate cancer	Yes	Not investigated/approved	KEGG_PROSTATE_CANCER | PID_AR_PATHWAY | PID_HNF3A_PATHWAY | REACTOME_DEFECTIVE_F9_ACTIVATION | REACTOME_DEFECTIVE_FACTOR_IX_CAUSES_HEMOPHILIA_B | WP_MIRNA_REGULATION_OF_PROSTATE_CANCER_SIGNALING_PATHWAYS
Mitoxantrone	DB01204	Prostate cancer	Yes	Phase III	SA_REG_CASCADE_OF_CYCLIN_EXPR | BIOCARTA_CELLCYCLE_PATHWAY | BIOCARTA_DNAFRAGMENT_PATHWAY | KEGG_MEDICUS_PATHOGEN_HTLV_1_TAX_TO_SPINDLE_ASSEMBLY_CHECKPOINT_SIGNALING | KEGG_MEDICUS_REFERENCE_COHESIN_DISSOCIATION_IN_ANAPHASE | KEGG_MEDICUS_REFERENCE_COHESIN_LOADING | KEGG_MEDICUS_REFERENCE_DISASSEMBLY_OF_MCC | KEGG_MEDICUS_REFERENCE_DYNEIN_RECRUITMENT_TO_THE_KINETOCHORE | KEGG_MEDICUS_REFERENCE_ES…
Nilutamide	DB00665	Prostate cancer	Yes	Not investigated/approved	KEGG_PATHWAYS_IN_CANCER | KEGG_PROSTATE_CANCER | KEGG_MEDICUS_REFERENCE_DYNEIN_RECRUITMENT_TO_THE_KINETOCHORE | PID_AR_PATHWAY | PID_HNF3A_PATHWAY | REACTOME_DRUG_MEDIATED_INHIBITION_OF_CDK4_CDK6_ACTIVITY | WP_MAMMARY_GLAND_DEVELOPMENT_PATHWAY_PUBERTY_STAGE_2_OF_4 | WP_MIRNA_REGULATION_OF_PROSTATE_CANCER_SIGNALING_PATHWAYS
Olaparib	DB09074	Prostate cancer	Yes	Approved	SA_CASPASE_CASCADE | BIOCARTA_BCELLSURVIVAL_PATHWAY | BIOCARTA_CASPASE_PATHWAY | BIOCARTA_D4GDI_PATHWAY | BIOCARTA_DEATH_PATHWAY | BIOCARTA_DNAFRAGMENT_PATHWAY | BIOCARTA_FAS_PATHWAY | BIOCARTA_HIVNEF_PATHWAY | BIOCARTA_SET_PATHWAY | BIOCARTA_TNFR1_PATHWAY | KEGG_SULFUR_METABOLISM | PID_CASPASE_PATHWAY | REACTOME_APOPTOSIS_INDUCED_DNA_FRAGMENTATION | REACTOME_CASPASE_MEDIATED_CLEAVAGE_OF_CYTOSKEL…
Relugolix	DB11853	Prostate cancer	Yes	Not investigated/approved	KEGG_MEDICUS_REFERENCE_IGF2_IGF1R_PI3K_SIGNALING_PATHWAY | KEGG_MEDICUS_REFERENCE_NRG_ERBB4_PI3K_SIGNALING_PATHWAY | KEGG_MEDICUS_VARIANT_AMPLIFIED_FGFR_TO_PI3K_SIGNALING_PATHWAY | KEGG_MEDICUS_VARIANT_AMPLIFIED_PDGFR_TO_PI3K_SIGNALING_PATHWAY | KEGG_MEDICUS_VARIANT_DAB1_OVEREXPRESSION_TO_RELN_VLDLR_PI3K_SIGNALING_PATHWAY | KEGG_MEDICUS_VARIANT_EML4_ALK_FUSION_KINASE_TO_PI3K_SIGNALING_PATHWAY | K…
Rucaparib	DB12332	Prostate cancer	Yes	Phase II	SA_CASPASE_CASCADE | BIOCARTA_BCELLSURVIVAL_PATHWAY | BIOCARTA_CASPASE_PATHWAY | BIOCARTA_D4GDI_PATHWAY | BIOCARTA_DEATH_PATHWAY | BIOCARTA_DNAFRAGMENT_PATHWAY | BIOCARTA_FAS_PATHWAY | BIOCARTA_HIVNEF_PATHWAY | BIOCARTA_SET_PATHWAY | BIOCARTA_TNFR1_PATHWAY | PID_AR_PATHWAY | PID_CASPASE_PATHWAY | PID_HIV_NEF_PATHWAY | REACTOME_APOPTOSIS_INDUCED_DNA_FRAGMENTATION | REACTOME_CASPASE_MEDIATED_CLEAVA…
Sipuleucel-T	DB06688	Prostate cancer	Yes	Not investigated/approved	PID_AR_PATHWAY | PID_HNF3A_PATHWAY | REACTOME_DEFECTIVE_F9_ACTIVATION | REACTOME_DEFECTIVE_FACTOR_IX_CAUSES_HEMOPHILIA_B | REACTOME_ORGANIC_ANION_TRANSPORT | WP_MIRNA_REGULATION_OF_PROSTATE_CANCER_SIGNALING_PATHWAYS | WP_PROTEOGLYCAN_BIOSYNTHESIS
Aripiprazole	DB01238	Schizophrenia	No	Not investigated/approved
Asenapine	DB06216	Schizophrenia	No	Not investigated/approved
Brexpiprazole	DB09128	Schizophrenia	No	Not investigated/approved
Chlorpromazine	DB00477	Schizophrenia	No	Not investigated/approved
Clozapine	DB00363	Schizophrenia	No	Not investigated/approved
Fluphenazine	DB00623	Schizophrenia	No	Not investigated/approved
Haloperidol	DB00502	Schizophrenia	No	Not investigated/approved
Iloperidone	DB04946	Schizophrenia	No	Not investigated/approved
Loxapine	DB00408	Schizophrenia	No	Not investigated/approved
Lumateperone	DB06077	Schizophrenia	No	Not investigated/approved
Lurasidone	DB08815	Schizophrenia	No	Not investigated/approved
Olanzapine	DB00334	Schizophrenia	No	Not investigated/approved
Paliperidone	DB01267	Schizophrenia	No	Not investigated/approved
Perphenazine	DB00850	Schizophrenia	No	Not investigated/approved
Pimavanserin	DB05316	Schizophrenia	No	Not investigated/approved
Quetiapine	DB01224	Schizophrenia	No	Not investigated/approved
Risperidone	DB00734	Schizophrenia	No	Not investigated/approved
Thiothixene	DB01623	Schizophrenia	No	Not investigated/approved
Trifluoperazine	DB00831	Schizophrenia	No	Not investigated/approved
Ziprasidone	DB00246	Schizophrenia	No	Not investigated/approved
Acarbose	DB00284	Type 2 diabetes	Yes	Not investigated/approved	KEGG_SPHINGOLIPID_METABOLISM | REACTOME_GLYCOSPHINGOLIPID_CATABOLISM | REACTOME_GLYCOSPHINGOLIPID_METABOLISM | REACTOME_MISCELLANEOUS_TRANSPORT_AND_BINDING_EVENTS | WP_GLYCOSPHINGOLIPID_METABOLISM
Alogliptin	DB06203	Type 2 diabetes	Yes	Not investigated/approved	REACTOME_ALK_MUTANTS_BIND_TKIS | REACTOME_BASIGIN_INTERACTIONS | REACTOME_MISCELLANEOUS_TRANSPORT_AND_BINDING_EVENTS | REACTOME_THYROXINE_BIOSYNTHESIS | REACTOME_ZINC_EFFLUX_AND_COMPARTMENTALIZATION_BY_THE_SLC30_FAMILY | WP_GLYCOSPHINGOLIPID_METABOLISM
Canagliflozin	DB08907	Type 2 diabetes	Yes	Phase II	KEGG_SPHINGOLIPID_METABOLISM | REACTOME_DOPAMINE_RECEPTORS | REACTOME_FOXO_MEDIATED_TRANSCRIPTION_OF_OXIDATIVE_STRESS_METABOLIC_AND_NEURONAL_GENES | REACTOME_METABOLISM_OF_AMINE_DERIVED_HORMONES | REACTOME_ZINC_EFFLUX_AND_COMPARTMENTALIZATION_BY_THE_SLC30_FAMILY
Dapagliflozin	DB06292	Type 2 diabetes	Yes	Not investigated/approved	KEGG_SPHINGOLIPID_METABOLISM | REACTOME_DOPAMINE_RECEPTORS | REACTOME_FOXO_MEDIATED_TRANSCRIPTION_OF_OXIDATIVE_STRESS_METABOLIC_AND_NEURONAL_GENES | REACTOME_METABOLISM_OF_AMINE_DERIVED_HORMONES | REACTOME_ZINC_EFFLUX_AND_COMPARTMENTALIZATION_BY_THE_SLC30_FAMILY
Dulaglutide	DB09045	Type 2 diabetes	Yes	Not investigated/approved	PID_HEDGEHOG_2PATHWAY | REACTOME_BASIGIN_INTERACTIONS | REACTOME_DOPAMINE_RECEPTORS | REACTOME_FOXO_MEDIATED_TRANSCRIPTION_OF_OXIDATIVE_STRESS_METABOLIC_AND_NEURONAL_GENES | REACTOME_THYROXINE_BIOSYNTHESIS | REACTOME_WNT5A_DEPENDENT_INTERNALIZATION_OF_FZD4 | REACTOME_ZINC_EFFLUX_AND_COMPARTMENTALIZATION_BY_THE_SLC30_FAMILY | WP_HEDGEHOG_SIGNALING_PATHWAY_WP4249
Empagliflozin	DB09038	Type 2 diabetes	Yes	Not investigated/approved	KEGG_SPHINGOLIPID_METABOLISM | REACTOME_DOPAMINE_RECEPTORS | REACTOME_FOXO_MEDIATED_TRANSCRIPTION_OF_OXIDATIVE_STRESS_METABOLIC_AND_NEURONAL_GENES | REACTOME_METABOLISM_OF_AMINE_DERIVED_HORMONES | REACTOME_ZINC_EFFLUX_AND_COMPARTMENTALIZATION_BY_THE_SLC30_FAMILY
Ertugliflozin	DB11827	Type 2 diabetes	Yes	Not investigated/approved	KEGG_SPHINGOLIPID_METABOLISM | REACTOME_DOPAMINE_RECEPTORS | REACTOME_FOXO_MEDIATED_TRANSCRIPTION_OF_OXIDATIVE_STRESS_METABOLIC_AND_NEURONAL_GENES | REACTOME_METABOLISM_OF_AMINE_DERIVED_HORMONES | REACTOME_ZINC_EFFLUX_AND_COMPARTMENTALIZATION_BY_THE_SLC30_FAMILY
Exenatide	DB01276	Type 2 diabetes	Yes	Not investigated/approved	PID_HEDGEHOG_2PATHWAY | REACTOME_BASIGIN_INTERACTIONS | REACTOME_DOPAMINE_RECEPTORS | REACTOME_FOXO_MEDIATED_TRANSCRIPTION_OF_OXIDATIVE_STRESS_METABOLIC_AND_NEURONAL_GENES | REACTOME_THYROXINE_BIOSYNTHESIS | REACTOME_WNT5A_DEPENDENT_INTERNALIZATION_OF_FZD4 | REACTOME_ZINC_EFFLUX_AND_COMPARTMENTALIZATION_BY_THE_SLC30_FAMILY | WP_HEDGEHOG_SIGNALING_PATHWAY_WP4249
Gliclazide	DB01120	Type 2 diabetes	Yes	Not investigated/approved	BIOCARTA_SHH_PATHWAY | KEGG_VEGF_SIGNALING_PATHWAY | PID_HIF2PATHWAY | REACTOME_FOXO_MEDIATED_TRANSCRIPTION_OF_OXIDATIVE_STRESS_METABOLIC_AND_NEURONAL_GENES | REACTOME_METAL_SEQUESTRATION_BY_ANTIMICROBIAL_PROTEINS | REACTOME_PROTON_COUPLED_MONOCARBOXYLATE_TRANSPORT | REACTOME_REVERSIBLE_HYDRATION_OF_CARBON_DIOXIDE | REACTOME_SIGNALING_BY_VEGF | REACTOME_ZINC_EFFLUX_AND_COMPARTMENTALIZATION_BY_THE…
Glimepiride	DB00222	Type 2 diabetes	Yes	Not investigated/approved	BIOCARTA_SHH_PATHWAY | REACTOME_ZINC_EFFLUX_AND_COMPARTMENTALIZATION_BY_THE_SLC30_FAMILY | WP_GENES_TARGETED_BY_MIRNAS_IN_ADIPOCYTES | WP_HEDGEHOG_SIGNALING_PATHWAY_WP4249
Glipizide	DB01067	Type 2 diabetes	Yes	Not investigated/approved	BIOCARTA_SHH_PATHWAY | PID_RXR_VDR_PATHWAY | REACTOME_ACYL_CHAIN_REMODELING_OF_DAG_AND_TAG | REACTOME_FOXO_MEDIATED_TRANSCRIPTION_OF_OXIDATIVE_STRESS_METABOLIC_AND_NEURONAL_GENES | REACTOME_RORA_ACTIVATES_GENE_EXPRESSION | REACTOME_ZINC_EFFLUX_AND_COMPARTMENTALIZATION_BY_THE_SLC30_FAMILY | WP_EICOSANOID_METABOLISM_VIA_CYCLOOXYGENASES_COX | WP_HEDGEHOG_SIGNALING_PATHWAY_WP4249 | WP_WNT_SIGNALING_P…
Gliquidone	DB01251	Type 2 diabetes	Yes	Not investigated/approved	BIOCARTA_SHH_PATHWAY | KEGG_DILATED_CARDIOMYOPATHY | KEGG_HYPERTROPHIC_CARDIOMYOPATHY_HCM | REACTOME_FOXO_MEDIATED_TRANSCRIPTION_OF_OXIDATIVE_STRESS_METABOLIC_AND_NEURONAL_GENES | REACTOME_ZINC_EFFLUX_AND_COMPARTMENTALIZATION_BY_THE_SLC30_FAMILY | WP_GENES_TARGETED_BY_MIRNAS_IN_ADIPOCYTES | WP_HEDGEHOG_SIGNALING_PATHWAY_WP4249
Glyburide	DB01016	Type 2 diabetes	Yes	Not investigated/approved	PID_HIF2PATHWAY | PID_RXR_VDR_PATHWAY | REACTOME_RORA_ACTIVATES_GENE_EXPRESSION | REACTOME_ZINC_EFFLUX_AND_COMPARTMENTALIZATION_BY_THE_SLC30_FAMILY | WP_SEBALEIC_ACID_FORMATION_AND_METABOLISM
Insulin	DB00030	Type 2 diabetes	Yes	Not investigated/approved	KEGG_LONG_TERM_DEPRESSION | KEGG_MEDICUS_REFERENCE_HEDGEHOG_SIGNALING_PATHWAY | KEGG_MEDICUS_REFERENCE_HEDGEHOG_SIGNALING_PATHWAY_PTCH_CORECEPTOR | PID_ECADHERIN_STABILIZATION_PATHWAY | PID_HEDGEHOG_2PATHWAY | REACTOME_GLI_PROTEINS_BIND_PROMOTERS_OF_HH_RESPONSIVE_GENES_TO_PROMOTE_TRANSCRIPTION | REACTOME_LIGAND_RECEPTOR_INTERACTIONS | REACTOME_METAL_SEQUESTRATION_BY_ANTIMICROBIAL_PROTEINS | WP_AG…
Linagliptin	DB08882	Type 2 diabetes	Yes	Not investigated/approved	REACTOME_ALK_MUTANTS_BIND_TKIS | REACTOME_BASIGIN_INTERACTIONS | REACTOME_MISCELLANEOUS_TRANSPORT_AND_BINDING_EVENTS | REACTOME_THYROXINE_BIOSYNTHESIS | REACTOME_ZINC_EFFLUX_AND_COMPARTMENTALIZATION_BY_THE_SLC30_FAMILY | WP_GLYCOSPHINGOLIPID_METABOLISM
Liraglutide	DB06655	Type 2 diabetes	Yes	Not investigated/approved	PID_HEDGEHOG_2PATHWAY | REACTOME_BASIGIN_INTERACTIONS | REACTOME_DOPAMINE_RECEPTORS | REACTOME_FOXO_MEDIATED_TRANSCRIPTION_OF_OXIDATIVE_STRESS_METABOLIC_AND_NEURONAL_GENES | REACTOME_THYROXINE_BIOSYNTHESIS | REACTOME_WNT5A_DEPENDENT_INTERNALIZATION_OF_FZD4 | REACTOME_ZINC_EFFLUX_AND_COMPARTMENTALIZATION_BY_THE_SLC30_FAMILY | WP_HEDGEHOG_SIGNALING_PATHWAY_WP4249
Lixisenatide	DB09265	Type 2 diabetes	Yes	Not investigated/approved	PID_HEDGEHOG_2PATHWAY | REACTOME_BASIGIN_INTERACTIONS | REACTOME_DOPAMINE_RECEPTORS | REACTOME_FOXO_MEDIATED_TRANSCRIPTION_OF_OXIDATIVE_STRESS_METABOLIC_AND_NEURONAL_GENES | REACTOME_THYROXINE_BIOSYNTHESIS | REACTOME_WNT5A_DEPENDENT_INTERNALIZATION_OF_FZD4 | REACTOME_ZINC_EFFLUX_AND_COMPARTMENTALIZATION_BY_THE_SLC30_FAMILY | WP_HEDGEHOG_SIGNALING_PATHWAY_WP4249
Metformin	DB00331	Type 2 diabetes	Yes	Approved	KEGG_HYPERTROPHIC_CARDIOMYOPATHY_HCM | KEGG_TERPENOID_BACKBONE_BIOSYNTHESIS | KEGG_MEDICUS_REFERENCE_MEVALONATE_PATHWAY | REACTOME_ACYL_CHAIN_REMODELING_OF_CL | REACTOME_ACYL_CHAIN_REMODELING_OF_DAG_AND_TAG | REACTOME_ACYL_CHAIN_REMODELLING_OF_PE | REACTOME_MITOCHONDRIAL_BIOGENESIS | WP_SMITH_MAGENIS_AND_POTOCKI_LUPSKI_SYNDROME_COPY_NUMBER_VARIATION
Miglitol	DB00491	Type 2 diabetes	Yes	Not investigated/approved	KEGG_SPHINGOLIPID_METABOLISM | REACTOME_GLYCOSPHINGOLIPID_CATABOLISM | REACTOME_GLYCOSPHINGOLIPID_METABOLISM | WP_GLYCOSPHINGOLIPID_METABOLISM
Nateglinide	DB00731	Type 2 diabetes	Yes	Not investigated/approved	BIOCARTA_SHH_PATHWAY | PID_RXR_VDR_PATHWAY | REACTOME_ACYL_CHAIN_REMODELING_OF_DAG_AND_TAG | REACTOME_FOXO_MEDIATED_TRANSCRIPTION_OF_OXIDATIVE_STRESS_METABOLIC_AND_NEURONAL_GENES | REACTOME_RORA_ACTIVATES_GENE_EXPRESSION | REACTOME_ZINC_EFFLUX_AND_COMPARTMENTALIZATION_BY_THE_SLC30_FAMILY | WP_EICOSANOID_METABOLISM_VIA_CYCLOOXYGENASES_COX | WP_HEDGEHOG_SIGNALING_PATHWAY_WP4249 | WP_WNT_SIGNALING_P…
Pioglitazone	DB01132	Type 2 diabetes	Yes	Not investigated/approved	KEGG_LINOLEIC_ACID_METABOLISM | PID_RXR_VDR_PATHWAY | REACTOME_ACYL_CHAIN_REMODELING_OF_DAG_AND_TAG | REACTOME_DOPAMINE_RECEPTORS | REACTOME_FOXO_MEDIATED_TRANSCRIPTION_OF_OXIDATIVE_STRESS_METABOLIC_AND_NEURONAL_GENES | REACTOME_METABOLISM_OF_AMINE_DERIVED_HORMONES | REACTOME_RORA_ACTIVATES_GENE_EXPRESSION | REACTOME_THYROXINE_BIOSYNTHESIS | WP_EICOSANOID_METABOLISM_VIA_CYCLOOXYGENASES_COX | WP_M…
Repaglinide	DB00912	Type 2 diabetes	Yes	Not investigated/approved	BIOCARTA_SHH_PATHWAY | KEGG_LONG_TERM_DEPRESSION | PID_RXR_VDR_PATHWAY | REACTOME_ACYL_CHAIN_REMODELING_OF_DAG_AND_TAG | REACTOME_DOPAMINE_RECEPTORS | REACTOME_METABOLISM_OF_AMINE_DERIVED_HORMONES | WP_EICOSANOID_METABOLISM_VIA_CYCLOOXYGENASES_COX | WP_HEDGEHOG_SIGNALING_PATHWAY_WP4249 | WP_WNT_SIGNALING_PATHWAY
Rosiglitazone	DB00412	Type 2 diabetes	Yes	Not investigated/approved	PID_RXR_VDR_PATHWAY | REACTOME_MITOCHONDRIAL_BIOGENESIS | REACTOME_PYRUVATE_METABOLISM | REACTOME_PYRUVATE_METABOLISM_AND_CITRIC_ACID_TCA_CYCLE | REACTOME_RORA_ACTIVATES_GENE_EXPRESSION | REACTOME_ZINC_EFFLUX_AND_COMPARTMENTALIZATION_BY_THE_SLC30_FAMILY | WP_EICOSANOID_METABOLISM_VIA_CYCLOOXYGENASES_COX | WP_SEBALEIC_ACID_FORMATION_AND_METABOLISM | WP_WNT_SIGNALING_PATHWAY
Saxagliptin	DB06335	Type 2 diabetes	Yes	Not investigated/approved	REACTOME_ALK_MUTANTS_BIND_TKIS | REACTOME_BASIGIN_INTERACTIONS | REACTOME_MISCELLANEOUS_TRANSPORT_AND_BINDING_EVENTS | REACTOME_THYROXINE_BIOSYNTHESIS | REACTOME_ZINC_EFFLUX_AND_COMPARTMENTALIZATION_BY_THE_SLC30_FAMILY | WP_GLYCOSPHINGOLIPID_METABOLISM
Semaglutide	DB13928	Type 2 diabetes	Yes	Not investigated/approved	PID_HEDGEHOG_2PATHWAY | REACTOME_BASIGIN_INTERACTIONS | REACTOME_DOPAMINE_RECEPTORS | REACTOME_FOXO_MEDIATED_TRANSCRIPTION_OF_OXIDATIVE_STRESS_METABOLIC_AND_NEURONAL_GENES | REACTOME_THYROXINE_BIOSYNTHESIS | REACTOME_WNT5A_DEPENDENT_INTERNALIZATION_OF_FZD4 | REACTOME_ZINC_EFFLUX_AND_COMPARTMENTALIZATION_BY_THE_SLC30_FAMILY | WP_HEDGEHOG_SIGNALING_PATHWAY_WP4249
Sitagliptin	DB01261	Type 2 diabetes	Yes	Not investigated/approved	REACTOME_ALK_MUTANTS_BIND_TKIS | REACTOME_BASIGIN_INTERACTIONS | REACTOME_MISCELLANEOUS_TRANSPORT_AND_BINDING_EVENTS | REACTOME_THYROXINE_BIOSYNTHESIS | REACTOME_ZINC_EFFLUX_AND_COMPARTMENTALIZATION_BY_THE_SLC30_FAMILY | WP_GLYCOSPHINGOLIPID_METABOLISM
Tolazamide	DB00839	Type 2 diabetes	Yes	Not investigated/approved	BIOCARTA_SHH_PATHWAY | KEGG_MEDICUS_PATHOGEN_KSHV_LANA_TO_WNT_SIGNALING_PATHWAY | KEGG_MEDICUS_PATHOGEN_SALMONELLA_AVRA_TO_BETA_CATENIN_SIGNALING_PATHWAY | REACTOME_BINDING_OF_TCF_LEF_CTNNB1_TO_TARGET_GENE_PROMOTERS | REACTOME_FOXO_MEDIATED_TRANSCRIPTION_OF_OXIDATIVE_STRESS_METABOLIC_AND_NEURONAL_GENES | REACTOME_RUNX3_REGULATES_WNT_SIGNALING | REACTOME_ZINC_EFFLUX_AND_COMPARTMENTALIZATION_BY_THE…
Tolbutamide	DB01124	Type 2 diabetes	Yes	Not investigated/approved	BIOCARTA_SHH_PATHWAY | REACTOME_ERYTHROCYTES_TAKE_UP_OXYGEN_AND_RELEASE_CARBON_DIOXIDE | REACTOME_FOXO_MEDIATED_TRANSCRIPTION_OF_OXIDATIVE_STRESS_METABOLIC_AND_NEURONAL_GENES | REACTOME_ZINC_EFFLUX_AND_COMPARTMENTALIZATION_BY_THE_SLC30_FAMILY | WP_HEDGEHOG_SIGNALING_PATHWAY_WP4249
Vildagliptin	DB04876	Type 2 diabetes	Yes	Not investigated/approved	REACTOME_ALK_MUTANTS_BIND_TKIS | REACTOME_BASIGIN_INTERACTIONS | REACTOME_MISCELLANEOUS_TRANSPORT_AND_BINDING_EVENTS | REACTOME_THYROXINE_BIOSYNTHESIS | REACTOME_ZINC_EFFLUX_AND_COMPARTMENTALIZATION_BY_THE_SLC30_FAMILY | WP_GLYCOSPHINGOLIPID_METABOLISM
